# Supplementary material for: HRas and Myc synergistically induce cell cycle progression and apoptosis of murine cardiomyocytes
Source: Front Cardiovasc Med. 2022 Oct 20;9:948281. doi: 10.3389/fcvm.2022.948281 (PMC9630352; doi:10.3389/fcvm.2022.948281)
Supplement: Supplementary file 2 [file Table_1.xlsx]

## Sheet: Sheet1
Supplemental Table 1: Differentially expressed genes in the heart of HRasG12V (TetO-HRas; Myh6-tTA; R26+/+, n=3) mice and Myc/HRasG12V (TetO-HRas; Myh6-tTA; R26CMER/+, n=3) , as determined by RNA sequencing (adjp <0.05 and abs (log2FC)>0.5) at 4 hours post administration of 4-OHT.
Ensembl.Gene.ID	Associated.Gene.Name	logFC	adj.P
ENSMUSG00000023942	Slc29a1	0.603411	0.0466334
ENSMUSG00000028431	Ikbkap	0.615478	0.0333114
ENSMUSG00000082809	Gm14150	0.617646	0.0297511
ENSMUSG00000068739	Sars	0.618042	0.0460216
ENSMUSG00000020250	Txnrd1	0.628591	0.0427181
ENSMUSG00000036046	5031439G07Rik	0.630884	0.0450514
ENSMUSG00000097906	RP23-463F7.8	0.633056	0.0409006
ENSMUSG00000020687	Cdc27	0.633711	0.0474508
ENSMUSG00000037331	Larp1	0.634333	0.0449581
ENSMUSG00000062647	Rpl7a	0.644294	0.0414066
ENSMUSG00000046230	Vps13a	0.644957	0.0398977
ENSMUSG00000022031	Elp3	0.645689	0.0252181
ENSMUSG00000024587	Nars	0.646478	0.0473615
ENSMUSG00000091086	Gm5428	0.646576	0.0449784
ENSMUSG00000039756	Dnttip2	0.647433	0.0459086
ENSMUSG00000059070	Rpl18	0.648274	0.0473615
ENSMUSG00000062014	Gmfb	0.653791	0.0198772
ENSMUSG00000032185	Carm1	0.657268	0.0367445
ENSMUSG00000006728	Cdk4	0.658015	0.025339
ENSMUSG00000063316	Rpl27	0.659201	0.0326459
ENSMUSG00000047675	Rps8	0.660118	0.0309436
ENSMUSG00000067147	Rpl7a-ps11	0.663579	0.0318498
ENSMUSG00000058174	Gm5148	0.66366	0.0393796
ENSMUSG00000067150	Xpo5	0.666611	0.0228448
ENSMUSG00000027185	Nat10	0.667882	0.0401532
ENSMUSG00000031657	Heatr3	0.669093	0.036691
ENSMUSG00000003808	Farsa	0.67268	0.0464578
ENSMUSG00000084106	Gm6136	0.67725	0.0204427
ENSMUSG00000084111	Gm15710	0.679644	0.0215053
ENSMUSG00000036180	Gatad2a	0.680315	0.0431722
ENSMUSG00000035064	Eef2k	0.681001	0.016443
ENSMUSG00000027236	Eif3j1	0.683616	0.0239556
ENSMUSG00000091337	Eid1	0.683744	0.0325216
ENSMUSG00000030138	Bms1	0.684766	0.0246939
ENSMUSG00000012405	Rpl15	0.686024	0.0423466
ENSMUSG00000039318	Rab3gap2	0.687904	0.0462958
ENSMUSG00000004393	Ddx56	0.688828	0.0394807
ENSMUSG00000038991	Txndc5	0.688844	0.0274066
ENSMUSG00000066315	Gm12918	0.689421	0.0187976
ENSMUSG00000002017	Fam98a	0.690118	0.0303727
ENSMUSG00000061167	Rpl15-ps3	0.691163	0.0236993
ENSMUSG00000018548	Trim37	0.694479	0.0462548
ENSMUSG00000082895	Rpsa-ps9	0.694746	0.0251601
ENSMUSG00000087412	Gm15501	0.694927	0.0278047
ENSMUSG00000006800	Sulf2	0.695359	0.0431722
ENSMUSG00000023004	Tuba1b	0.696098	0.0288222
ENSMUSG00000025403	Shmt2	0.696434	0.0192597
ENSMUSG00000027108	Ola1	0.69759	0.0344689
ENSMUSG00000001909	Trmt1	0.70507	0.0252638
ENSMUSG00000052533	Nup188	0.705825	0.0383299
ENSMUSG00000027613	Eif6	0.710274	0.0314022
ENSMUSG00000060733	Ipmk	0.710956	0.0300538
ENSMUSG00000021733	Slc4a7	0.711766	0.0332269
ENSMUSG00000017144	Rnd3	0.71225	0.0367445
ENSMUSG00000059776	Gm10071	0.712762	0.0324687
ENSMUSG00000032423	Syncrip	0.713908	0.0211565
ENSMUSG00000019579	D17Wsu104e	0.714162	0.0236993
ENSMUSG00000024294	Mib1	0.714177	0.0253887
ENSMUSG00000049091	Sephs2	0.718415	0.0362814
ENSMUSG00000067161	Gm5560	0.718588	0.0341018
ENSMUSG00000037563	Rps16	0.720194	0.0195037
ENSMUSG00000001440	Kpnb1	0.720542	0.035175
ENSMUSG00000020739	Nup85	0.720931	0.0231584
ENSMUSG00000063696	Gm8730	0.725495	0.0163717
ENSMUSG00000056305	Usp39	0.729798	0.0364112
ENSMUSG00000021810	Ecd	0.730973	0.016403
ENSMUSG00000021614	Vcan	0.733885	0.0374988
ENSMUSG00000040952	Rps19	0.735405	0.0183027
ENSMUSG00000030662	Ipo5	0.735686	0.0255446
ENSMUSG00000029163	Emilin1	0.735693	0.0370814
ENSMUSG00000031826	Usp10	0.736345	0.00935961
ENSMUSG00000040209	Zfp704	0.738658	0.0285373
ENSMUSG00000043702	Pde12	0.73919	0.0324152
ENSMUSG00000053332	Gas5	0.739678	0.0228448
ENSMUSG00000078193	Gm2000	0.740552	0.0115992
ENSMUSG00000020087	Tysnd1	0.741309	0.0311443
ENSMUSG00000028221	Tmem55a	0.741355	0.0372678
ENSMUSG00000061477	Rps7	0.741496	0.0269236
ENSMUSG00000019849	Prep	0.748083	0.027077
ENSMUSG00000041841	Rpl37	0.748934	0.0101361
ENSMUSG00000044763	Trmt10c	0.749207	0.0288222
ENSMUSG00000027848	Olfml3	0.749542	0.0460216
ENSMUSG00000036545	Adamts2	0.750824	0.037383
ENSMUSG00000033991	Ttc37	0.751815	0.0131629
ENSMUSG00000060198	Gm11353	0.75348	0.023819
ENSMUSG00000046034	Fam105b	0.754816	0.0415115
ENSMUSG00000037089	Slc35b2	0.756958	0.0222105
ENSMUSG00000005802	Slc30a4	0.758043	0.0151828
ENSMUSG00000037643	Prkci	0.758481	0.0239984
ENSMUSG00000001380	Hars	0.760069	0.0143558
ENSMUSG00000024081	Cebpz	0.760457	0.00945346
ENSMUSG00000093904	Tomm20	0.760612	0.00733749
ENSMUSG00000008305	Tle1	0.761058	0.0223486
ENSMUSG00000029014	Dnajc2	0.762114	0.0192597
ENSMUSG00000094344	Gm11942	0.763369	0.0395678
ENSMUSG00000028330	Ncbp1	0.763555	0.0154148
ENSMUSG00000078377	Gm4294	0.763976	0.0373659
ENSMUSG00000039206	Daglb	0.767672	0.0384403
ENSMUSG00000049999	Ppp1r3d	0.76987	0.0426043
ENSMUSG00000037015	Tmem185b	0.770469	0.0467231
ENSMUSG00000015461	Atf6b	0.771262	0.0367445
ENSMUSG00000049225	Pdp1	0.771557	0.0241051
ENSMUSG00000044424	Gm9493	0.771965	0.014427
ENSMUSG00000032849	Abcc4	0.772707	0.0382834
ENSMUSG00000090066	1110002E22Rik	0.773689	0.0275824
ENSMUSG00000032215	Rsl24d1	0.773834	0.00950086
ENSMUSG00000022721	Trmt2a	0.776666	0.0288161
ENSMUSG00000034024	Cct2	0.777481	0.0117946
ENSMUSG00000023110	Prmt5	0.778812	0.0074453
ENSMUSG00000024537	Psmg2	0.778813	0.0467231
ENSMUSG00000035311	Gnptab	0.77995	0.00771808
ENSMUSG00000028430	Nol6	0.78124	0.0151265
ENSMUSG00000016256	Ctsz	0.783272	0.0164623
ENSMUSG00000032911	Cspg4	0.786691	0.0446042
ENSMUSG00000073542	Cep76	0.788162	0.0452827
ENSMUSG00000029642	Polr1d	0.788266	0.0131285
ENSMUSG00000038683	Pak1ip1	0.788406	0.0112059
ENSMUSG00000069682	Gm10275	0.788788	0.0083909
ENSMUSG00000025986	Slc39a10	0.789125	0.0158607
ENSMUSG00000038900	Rpl12	0.79284	0.013476
ENSMUSG00000035206	Sppl2b	0.794487	0.00983688
ENSMUSG00000020706	Ftsj3	0.796377	0.00398814
ENSMUSG00000034998	Foxn2	0.796671	0.0193987
ENSMUSG00000030605	Mfge8	0.796917	0.0348736
ENSMUSG00000001576	Ergic1	0.79711	0.00740438
ENSMUSG00000026615	Eprs	0.797244	0.0170051
ENSMUSG00000035150	Eif2s3x	0.797679	0.046089
ENSMUSG00000042215	Bag2	0.798967	0.0336975
ENSMUSG00000029430	Ran	0.799896	0.007945
ENSMUSG00000083833	Gm13841	0.800436	0.0498091
ENSMUSG00000068922	Msto1	0.800659	0.0275312
ENSMUSG00000093392	Gm6061	0.802005	0.0494189
ENSMUSG00000040690	Col16a1	0.803475	0.0277143
ENSMUSG00000041959	S100a10	0.803724	0.0362977
ENSMUSG00000016554	Eif3d	0.804489	0.00465495
ENSMUSG00000071866	Ppia	0.807858	0.0239109
ENSMUSG00000079435	Rpl36a	0.809029	0.00423863
ENSMUSG00000006476	Nelf	0.809277	0.0187467
ENSMUSG00000062997	Rpl35	0.809433	0.00561904
ENSMUSG00000095597	AL807777.1	0.809478	0.0195587
ENSMUSG00000021116	Eif2s1	0.810296	0.00454912
ENSMUSG00000020460	Rps27a	0.811255	0.0127354
ENSMUSG00000081999	Gm13461	0.811275	0.0445027
ENSMUSG00000056515	Rab31	0.812789	0.0276922
ENSMUSG00000084416	Rpl10a-ps1	0.812812	0.00734706
ENSMUSG00000036327	Qsox2	0.813819	0.0255595
ENSMUSG00000032788	Pdxk	0.814077	0.00554186
ENSMUSG00000011179	Odc1	0.814326	0.00889302
ENSMUSG00000043998	Mgat2	0.814454	0.00917793
ENSMUSG00000067106	Gm5529	0.815975	0.0389336
ENSMUSG00000029701	Rbm28	0.817399	0.0143391
ENSMUSG00000031256	Cstf2	0.81846	0.0280353
ENSMUSG00000016477	E2f3	0.819733	0.0496898
ENSMUSG00000087701	Gm13493	0.821171	0.013476
ENSMUSG00000023905	Tnfrsf12a	0.822142	0.0267161
ENSMUSG00000068969	Rpl32-ps	0.822321	0.0291164
ENSMUSG00000082419	Gm11425	0.82256	0.0359585
ENSMUSG00000079297	Gm2223	0.822912	0.0223486
ENSMUSG00000081453	Gm6767	0.823609	0.0132622
ENSMUSG00000033799	BC016423	0.825457	0.00706826
ENSMUSG00000043091	Tuba1c	0.826054	0.00405724
ENSMUSG00000029802	Abcg2	0.827475	0.0283422
ENSMUSG00000029610	Aimp2	0.829094	0.0367445
ENSMUSG00000027087	Itgav	0.82969	0.0279877
ENSMUSG00000026782	Abi2	0.829942	0.0067702
ENSMUSG00000025499	Hras1	0.830656	0.0064472
ENSMUSG00000060032	H2afj	0.832684	0.0275187
ENSMUSG00000030327	Necap1	0.832865	0.0166356
ENSMUSG00000024078	Ttc27	0.833182	0.0307869
ENSMUSG00000032409	Atr	0.833574	0.00435586
ENSMUSG00000003873	Bax	0.83389	0.036691
ENSMUSG00000048087	Gm4737	0.838022	0.0308794
ENSMUSG00000016319	Slc25a5	0.838345	0.0230966
ENSMUSG00000057322	Rpl38	0.838416	0.00456259
ENSMUSG00000072692	Gm13826	0.839778	0.00605501
ENSMUSG00000020877	Scrn2	0.839933	0.0458731
ENSMUSG00000023088	Abcc1	0.839939	0.0029263
ENSMUSG00000056612	Ppp1r14b	0.84003	0.0176351
ENSMUSG00000055093	Gm8430	0.8437	0.0172032
ENSMUSG00000021149	Gtpbp4	0.846134	0.00414482
ENSMUSG00000060019	Gm10073	0.8475	0.0134798
ENSMUSG00000040102	Klhdc5	0.851525	0.0460216
ENSMUSG00000031584	Gsr	0.851779	0.00477344
ENSMUSG00000056131	Pgm3	0.85186	0.0371325
ENSMUSG00000042719	Naa25	0.852828	0.00189592
ENSMUSG00000026037	Orc2	0.852939	0.0232742
ENSMUSG00000027615	Hps3	0.853057	0.0193987
ENSMUSG00000034203	Chchd4	0.853419	0.0344275
ENSMUSG00000091952	Gm17709	0.853504	0.0427347
ENSMUSG00000020869	Lrrc59	0.854286	0.00589736
ENSMUSG00000020328	Nudcd2	0.854596	0.0146923
ENSMUSG00000043424	Eif3j2	0.855265	0.0140677
ENSMUSG00000041360	D19Bwg1357e	0.856274	0.00600188
ENSMUSG00000038299	Wdr36	0.856487	0.00272032
ENSMUSG00000022538	Lsg1	0.857539	0.00797627
ENSMUSG00000031078	Cttn	0.857644	0.0225324
ENSMUSG00000079641	Rpl39	0.858045	0.00411814
ENSMUSG00000031072	Oraov1	0.858068	0.0471677
ENSMUSG00000025613	Cct8	0.859009	0.00852704
ENSMUSG00000028556	Dock7	0.859338	0.0206623
ENSMUSG00000038028	9630033F20Rik	0.859911	0.00852704
ENSMUSG00000058799	Nap1l1	0.860378	0.00681376
ENSMUSG00000026857	Ntmt1	0.860643	0.0277242
ENSMUSG00000028811	Yars	0.862346	0.00478842
ENSMUSG00000028369	Svep1	0.863484	0.0171259
ENSMUSG00000030888	Rrp8	0.865996	0.0122171
ENSMUSG00000031453	Rasa3	0.86603	0.00281327
ENSMUSG00000035898	Uba6	0.866158	0.01587
ENSMUSG00000042363	Lgalsl	0.866301	0.0149323
ENSMUSG00000048126	Col6a3	0.866747	0.0178008
ENSMUSG00000051695	Pcbp1	0.866751	0.0456107
ENSMUSG00000026127	Imp4	0.867609	0.021673
ENSMUSG00000002477	Snrpd1	0.868499	0.0453568
ENSMUSG00000062554	Gm12751	0.869133	0.0225218
ENSMUSG00000023025	Larp4	0.869845	0.00205759
ENSMUSG00000057359	Gm17494	0.870498	0.0251601
ENSMUSG00000032353	Tmed3	0.870752	0.00801996
ENSMUSG00000082536	Gm13456	0.871836	0.0198772
ENSMUSG00000034667	Xpot	0.873936	0.0024698
ENSMUSG00000010663	Fads1	0.874766	0.0298382
ENSMUSG00000037376	Trmt6	0.874972	0.0391639
ENSMUSG00000021270	Hsp90aa1	0.875126	0.00636302
ENSMUSG00000001783	D10Wsu52e	0.875582	0.00311489
ENSMUSG00000020430	Pes1	0.875765	0.00156421
ENSMUSG00000076138	mmu-mir-703	0.875823	0.0320364
ENSMUSG00000054766	Set	0.876033	0.00479708
ENSMUSG00000001555	Fkbp10	0.876893	0.0311593
ENSMUSG00000059159	Gm8129	0.877193	0.0226233
ENSMUSG00000022474	Pmm1	0.878106	0.0192597
ENSMUSG00000030096	Slc6a6	0.879196	0.00948285
ENSMUSG00000024896	Minpp1	0.879585	0.0103473
ENSMUSG00000039195	1110008P14Rik	0.879791	0.0206305
ENSMUSG00000063328	Gm9396	0.881561	0.0255446
ENSMUSG00000031226	2610029G23Rik	0.883466	0.0483472
ENSMUSG00000033909	Usp36	0.884544	0.00801996
ENSMUSG00000004849	Ap1s1	0.884737	0.0211342
ENSMUSG00000022816	Fstl1	0.885599	0.0269529
ENSMUSG00000097634	AC127595.1	0.886348	0.0472989
ENSMUSG00000022009	Nufip1	0.888247	0.0196473
ENSMUSG00000016757	Ttll12	0.888811	0.0491705
ENSMUSG00000083899	Gm12346	0.889249	0.00234922
ENSMUSG00000062933	Gm10123	0.889314	0.00423863
ENSMUSG00000082896	Gm5844	0.890063	0.00935961
ENSMUSG00000020549	Elac2	0.890652	0.00372312
ENSMUSG00000058355	Abce1	0.890987	0.00347509
ENSMUSG00000000561	Wdr77	0.891181	0.00270646
ENSMUSG00000037805	Rpl10a	0.891338	0.00497588
ENSMUSG00000022962	Gart	0.89242	0.00122317
ENSMUSG00000040463	Mybbp1a	0.892951	0.00369386
ENSMUSG00000038388	Mpp6	0.893348	0.0030916
ENSMUSG00000061458	Nol10	0.893556	0.0244612
ENSMUSG00000043024	Gm16433	0.894528	0.0328359
ENSMUSG00000017999	Ddx27	0.895113	0.0091693
ENSMUSG00000070047	Fat1	0.895637	0.0262997
ENSMUSG00000043067	Dpy19l1	0.897573	0.00760257
ENSMUSG00000033629	Ptplad1	0.898843	0.00235916
ENSMUSG00000025817	Nudt5	0.898963	0.00718235
ENSMUSG00000032939	Nup93	0.900165	0.0182765
ENSMUSG00000019978	Epb4.1l2	0.900611	0.0324152
ENSMUSG00000026596	Abl2	0.902404	0.00462292
ENSMUSG00000001424	Snd1	0.902505	0.00250874
ENSMUSG00000029777	Gars	0.902864	0.00369386
ENSMUSG00000024571	Gm16286	0.903122	0.00216615
ENSMUSG00000010045	Tmem115	0.904052	0.00364467
ENSMUSG00000032816	Igdcc4	0.904444	0.00450553
ENSMUSG00000022234	Cct5	0.904692	0.00625871
ENSMUSG00000089993	Gm5822	0.905523	0.0177637
ENSMUSG00000020303	Stc2	0.905605	0.0166068
ENSMUSG00000025362	Rps26	0.906378	0.00207858
ENSMUSG00000018040	Rrp7a	0.906448	0.00177694
ENSMUSG00000009905	Kdsr	0.906505	0.0112869
ENSMUSG00000031596	Slc7a2	0.907568	0.0284244
ENSMUSG00000029381	Shroom3	0.907838	0.0171175
ENSMUSG00000003868	Ruvbl2	0.913556	0.00205799
ENSMUSG00000080921	Rpl38-ps2	0.915805	0.0300407
ENSMUSG00000091549	Gm6548	0.917986	0.0187467
ENSMUSG00000029507	Pus1	0.918401	0.0194058
ENSMUSG00000035443	Thyn1	0.919324	0.0276441
ENSMUSG00000031490	Eif4ebp1	0.919441	0.0016553
ENSMUSG00000005973	Rcn1	0.920988	0.00420941
ENSMUSG00000027506	Tpd52	0.921603	0.0131239
ENSMUSG00000020255	D10Wsu102e	0.921859	0.0362063
ENSMUSG00000057113	Npm1	0.921992	0.00211643
ENSMUSG00000042225	Ammecr1	0.922753	0.018382
ENSMUSG00000052675	Zfp112	0.922758	0.0488885
ENSMUSG00000004356	Utp20	0.92308	0.00379727
ENSMUSG00000075703	Ept1	0.92334	0.0010768
ENSMUSG00000067780	Pi15	0.927402	0.0385679
ENSMUSG00000020262	Adarb1	0.930752	0.00609375
ENSMUSG00000083911	Gm4342	0.930811	0.0282216
ENSMUSG00000031904	Slc7a6	0.931985	0.0167726
ENSMUSG00000018848	Rars	0.932651	0.00355979
ENSMUSG00000059498	Fcgr3	0.932978	0.0431214
ENSMUSG00000034807	Glt25d1	0.934127	0.00159412
ENSMUSG00000026956	Uap1l1	0.93457	0.036773
ENSMUSG00000042558	Adprhl2	0.937522	0.0150625
ENSMUSG00000006301	Tmbim1	0.93856	0.00863862
ENSMUSG00000032231	Anxa2	0.939275	0.00966392
ENSMUSG00000033685	Ucp2	0.940238	0.0279877
ENSMUSG00000034543	Morc2a	0.940935	0.00396533
ENSMUSG00000039356	Exosc2	0.941428	0.01716
ENSMUSG00000081603	Gm14681	0.941445	0.0300861
ENSMUSG00000081640	Rplp0-ps1	0.945046	0.0165473
ENSMUSG00000008845	Cd163	0.946111	0.0441335
ENSMUSG00000028540	Dph2	0.946333	0.0282604
ENSMUSG00000001473	Tubb6	0.946584	0.00481513
ENSMUSG00000090053	Palm2	0.946616	0.0486678
ENSMUSG00000007029	Vars	0.946821	0.00715715
ENSMUSG00000020630	Rnaseh1	0.947049	0.0347708
ENSMUSG00000032288	Imp3	0.948245	0.00307615
ENSMUSG00000019297	2610027L16Rik	0.948726	0.0132959
ENSMUSG00000062075	Lmnb2	0.950127	0.0156582
ENSMUSG00000072582	Ptrh2	0.951565	0.00867958
ENSMUSG00000037070	Rbmxl1	0.951927	0.0478721
ENSMUSG00000028944	Prkag2	0.953562	0.022829
ENSMUSG00000058838	Rps27a-ps2	0.953722	0.0495985
ENSMUSG00000045667	Smtnl2	0.953999	0.00307615
ENSMUSG00000052429	Prmt1	0.956088	0.00444055
ENSMUSG00000028063	Lmna	0.957245	0.00951947
ENSMUSG00000028345	Tex10	0.958989	0.0081284
ENSMUSG00000032640	Chsy1	0.959422	0.00639878
ENSMUSG00000056536	Pign	0.960365	0.0179312
ENSMUSG00000026491	Ahctf1	0.960775	0.000959415
ENSMUSG00000018446	C1qbp	0.96132	0.00414873
ENSMUSG00000040659	Efhd2	0.965008	0.0378864
ENSMUSG00000054675	Tmem119	0.96575	0.0379679
ENSMUSG00000059775	Rps26-ps1	0.965838	0.0107533
ENSMUSG00000027509	Rae1	0.96629	0.00180788
ENSMUSG00000053289	Ddx10	0.966961	0.00611896
ENSMUSG00000041939	Mvk	0.968069	0.0235877
ENSMUSG00000041747	Utp15	0.969756	0.0077578
ENSMUSG00000085939	Cd63-ps	0.971287	0.0462958
ENSMUSG00000081434	Gm14165	0.972007	0.00897836
ENSMUSG00000024427	Spry4	0.973346	0.016443
ENSMUSG00000001674	Ddx18	0.974444	0.00390629
ENSMUSG00000031467	Agpat5	0.975408	0.000365643
ENSMUSG00000070476	9030418K01Rik	0.977507	0.0138593
ENSMUSG00000005732	Ranbp1	0.979039	0.00632892
ENSMUSG00000021474	Sfxn1	0.981071	0.0149151
ENSMUSG00000032184	Lysmd2	0.98174	0.0186961
ENSMUSG00000028683	Eif2b3	0.982459	0.0117299
ENSMUSG00000074923	Pak6	0.983266	0.0101703
ENSMUSG00000030609	Aen	0.984697	0.000625998
ENSMUSG00000026042	Col5a2	0.988053	0.0162995
ENSMUSG00000071041	Gm15210	0.98995	0.000640176
ENSMUSG00000024790	Sac3d1	0.99094	0.0212308
ENSMUSG00000034799	Unc13a	0.991134	0.00885818
ENSMUSG00000033554	Dph5	0.993444	0.0105696
ENSMUSG00000059796	Eif4a1	0.994979	0.00327214
ENSMUSG00000074527	Gm14296	0.996617	0.0272597
ENSMUSG00000053192	Mllt11	1.00113	0.0207724
ENSMUSG00000068262	Gm5879	1.00127	0.00253895
ENSMUSG00000022814	Umps	1.00134	0.00928887
ENSMUSG00000054226	Tprkb	1.00175	0.00439016
ENSMUSG00000021385	Ippk	1.00182	0.00600188
ENSMUSG00000032078	Zfp259	1.00276	0.0030916
ENSMUSG00000044149	Nkrf	1.00414	0.0471609
ENSMUSG00000097657	RP24-215A14.2	1.0048	0.0252181
ENSMUSG00000024999	Noc3l	1.00503	0.00281684
ENSMUSG00000019139	Isyna1	1.00542	0.00239353
ENSMUSG00000037851	Iars	1.00608	0.000325999
ENSMUSG00000033166	Dis3	1.00789	0.00502363
ENSMUSG00000024037	Wdr4	1.00869	0.00628499
ENSMUSG00000050530	Fam171a1	1.01055	0.00392188
ENSMUSG00000024538	Ppic	1.01186	0.00489183
ENSMUSG00000047497	Adamts12	1.01201	0.011371
ENSMUSG00000062867	Impdh2	1.01219	0.00213998
ENSMUSG00000063785	Utp14a	1.01244	0.00127095
ENSMUSG00000029718	Pcolce	1.01389	0.00211262
ENSMUSG00000036402	Gng12	1.01436	0.00085587
ENSMUSG00000048058	Ldlrad3	1.01481	0.00853779
ENSMUSG00000024312	Wdr46	1.01529	0.0137405
ENSMUSG00000032350	Gclc	1.01553	0.0030916
ENSMUSG00000021710	Nln	1.01897	0.00835507
ENSMUSG00000018651	Tada2a	1.0192	0.0116697
ENSMUSG00000001785	Pwp1	1.0198	0.00120313
ENSMUSG00000057657	Gm10260	1.02134	0.0226233
ENSMUSG00000049300	Prmt6	1.02328	0.0100438
ENSMUSG00000068196	Col8a1	1.02561	0.0100486
ENSMUSG00000084131	Rpl3-ps2	1.02567	0.00402232
ENSMUSG00000056076	Eif3b	1.02576	0.00310338
ENSMUSG00000084349	Rpl3-ps1	1.02655	0.00334566
ENSMUSG00000029480	Dhx37	1.0272	0.00461798
ENSMUSG00000032802	Srxn1	1.0281	0.0220576
ENSMUSG00000028729	Ebna1bp2	1.02879	0.000449025
ENSMUSG00000021276	Cinp	1.02887	0.00450515
ENSMUSG00000048707	Tprn	1.02923	0.0176961
ENSMUSG00000041654	Slc39a11	1.02996	0.0322011
ENSMUSG00000056310	Tyw1	1.03121	0.00477128
ENSMUSG00000046711	Hmga1	1.03196	0.00812415
ENSMUSG00000020736	Nt5c	1.03213	0.0154336
ENSMUSG00000042286	Stab1	1.03272	0.0320229
ENSMUSG00000033697	Arhgap39	1.03393	0.0134859
ENSMUSG00000032966	Fkbp1a	1.03443	0.00243601
ENSMUSG00000001506	Col1a1	1.03474	0.0451561
ENSMUSG00000079139	Gm4204	1.03518	0.0217971
ENSMUSG00000024165	Hn1l	1.03612	0.00462292
ENSMUSG00000036430	Tbcc	1.038	0.00477344
ENSMUSG00000022544	Fam86	1.03962	0.0035549
ENSMUSG00000036160	Surf6	1.04001	0.00464203
ENSMUSG00000089647	Gm2245	1.04008	0.0439909
ENSMUSG00000028889	Yrdc	1.04213	0.00462292
ENSMUSG00000035704	Alg8	1.04284	0.0449214
ENSMUSG00000063317	Usp31	1.04316	0.0001354
ENSMUSG00000045411	2410002F23Rik	1.04659	0.000653435
ENSMUSG00000090602	Gm5611	1.04777	0.0142828
ENSMUSG00000031604	Sc4mol	1.04801	0.00853779
ENSMUSG00000046841	Ckap4	1.04836	0.000554233
ENSMUSG00000037251	4930444A02Rik	1.04876	0.00489907
ENSMUSG00000038510	Rpf2	1.04911	0.00518087
ENSMUSG00000038759	Nup205	1.05077	0.000821554
ENSMUSG00000081865	Gm15484	1.05118	0.0355976
ENSMUSG00000025511	Tspan4	1.05246	0.000758435
ENSMUSG00000047721	Bola2	1.0536	0.00896835
ENSMUSG00000035890	Rnf126	1.05367	0.0131629
ENSMUSG00000028943	Espn	1.0549	0.041033
ENSMUSG00000020766	Galk1	1.05768	0.00311489
ENSMUSG00000039239	Tgfb2	1.05775	0.0157172
ENSMUSG00000066362	Rps13-ps1	1.0593	0.0356527
ENSMUSG00000022440	C1qtnf6	1.06026	0.0480088
ENSMUSG00000057897	Camk2b	1.06055	0.0220174
ENSMUSG00000036985	Zdhhc9	1.06234	0.000466026
ENSMUSG00000036632	Alg5	1.06274	0.00772966
ENSMUSG00000028840	Zfp593	1.06446	0.0428917
ENSMUSG00000045140	Pigw	1.06481	0.0390307
ENSMUSG00000035914	Cd276	1.06618	0.0204489
ENSMUSG00000035109	Shc4	1.06638	0.0101473
ENSMUSG00000038214	Bend3	1.06688	0.0034622
ENSMUSG00000047749	Zc3hav1l	1.06997	0.0275005
ENSMUSG00000029500	Pgam5	1.07021	0.000470799
ENSMUSG00000038736	Nudcd1	1.07296	0.00496316
ENSMUSG00000018697	Aatf	1.07314	0.00420941
ENSMUSG00000000957	Mmp14	1.07467	0.0182052
ENSMUSG00000058006	Mdn1	1.07477	0.00641524
ENSMUSG00000080950	Gm7278	1.07548	0.0358977
ENSMUSG00000005846	Rsl1d1	1.07647	0.000140857
ENSMUSG00000042105	Inpp5f	1.07659	0.00497915
ENSMUSG00000096145	VKORC1	1.07768	0.0188951
ENSMUSG00000025351	Cd63	1.08069	0.00512868
ENSMUSG00000058454	Dhcr7	1.08347	0.026489
ENSMUSG00000029560	Snx8	1.08391	0.00378181
ENSMUSG00000004127	Trmt10a	1.08406	0.0424896
ENSMUSG00000033294	Noc4l	1.08661	0.00956794
ENSMUSG00000031578	Mak16	1.08732	0.00286815
ENSMUSG00000058317	Ube2e2	1.08842	0.0402367
ENSMUSG00000084291	Gm6654	1.08877	0.0300538
ENSMUSG00000026234	Ncl	1.0894	0.00183202
ENSMUSG00000030421	C80913	1.08946	0.000123099
ENSMUSG00000035493	Tgfbi	1.0934	0.022113
ENSMUSG00000082209	Eif4a-ps4	1.09354	2.64106e-05
ENSMUSG00000026627	Tmem206	1.09519	0.0247031
ENSMUSG00000028159	Dapp1	1.09522	0.0186258
ENSMUSG00000086290	Snhg12	1.09589	0.0192597
ENSMUSG00000026728	Vim	1.09665	0.0367445
ENSMUSG00000046805	Mpeg1	1.09667	0.0356662
ENSMUSG00000021048	Mthfd1	1.09777	7.23926e-05
ENSMUSG00000024854	Pold4	1.09875	0.0109016
ENSMUSG00000030268	Bcat1	1.1002	0.0275824
ENSMUSG00000053886	Sh2d4a	1.10108	0.0240213
ENSMUSG00000038482	Tfdp1	1.10181	0.00198194
ENSMUSG00000000686	Abhd15	1.10246	0.031322
ENSMUSG00000038888	Ctu1	1.10266	0.0224289
ENSMUSG00000031778	Cx3cl1	1.1038	0.0182765
ENSMUSG00000036693	Nop14	1.10483	0.0024698
ENSMUSG00000083011	Gm12816	1.10497	0.00735855
ENSMUSG00000030505	Prmt3	1.10777	0.000290591
ENSMUSG00000025436	Xrcc6bp1	1.10869	0.039375
ENSMUSG00000057363	Uxs1	1.10908	0.0113446
ENSMUSG00000083364	Gm14535	1.11124	0.033152
ENSMUSG00000003992	Ssbp2	1.1126	0.0465984
ENSMUSG00000048807	Slc35e4	1.11623	0.0226233
ENSMUSG00000040034	Nup43	1.11731	0.0148307
ENSMUSG00000034593	Myo5a	1.11851	0.0151828
ENSMUSG00000062661	Ncs1	1.12052	0.00660438
ENSMUSG00000025047	Pdcd11	1.124	1.99674e-05
ENSMUSG00000042275	Pelo	1.12648	0.00213998
ENSMUSG00000044447	Dock5	1.12792	0.00137015
ENSMUSG00000025586	Cpeb1	1.13515	0.0072449
ENSMUSG00000043421	Hilpda	1.13536	0.019713
ENSMUSG00000030796	Tead2	1.13548	0.0166928
ENSMUSG00000026600	Soat1	1.13586	0.0383445
ENSMUSG00000032064	Dixdc1	1.13589	0.000480862
ENSMUSG00000030880	Polr3e	1.13605	0.00143762
ENSMUSG00000025209	Peo1	1.13617	0.000652462
ENSMUSG00000021831	Ero1l	1.13642	0.00108883
ENSMUSG00000026019	Wdr12	1.13684	0.000172063
ENSMUSG00000034321	Exosc1	1.13687	0.00516605
ENSMUSG00000018196	Glrx2	1.13809	0.0211723
ENSMUSG00000030706	Mrpl48	1.1392	0.0103473
ENSMUSG00000092358	Gm20430	1.13946	0.0198849
ENSMUSG00000073643	Wdfy1	1.1405	0.0101361
ENSMUSG00000050222	Il17d	1.14055	0.0318288
ENSMUSG00000032717	Mdfi	1.14238	0.046613
ENSMUSG00000041975	Mettl8	1.14263	0.0209125
ENSMUSG00000037845	Fdxacb1	1.14301	0.0358977
ENSMUSG00000026520	Pycr2	1.14345	0.000985189
ENSMUSG00000007989	Fzd3	1.144	0.0341867
ENSMUSG00000055491	Pprc1	1.14475	0.00164401
ENSMUSG00000078812	Eif5a	1.14498	0.000292769
ENSMUSG00000048007	Timm8a1	1.14564	0.00706848
ENSMUSG00000009535	Rnmt	1.14671	0.00024387
ENSMUSG00000028212	Ccne2	1.14739	0.0114997
ENSMUSG00000022557	Bop1	1.1489	4.09714e-05
ENSMUSG00000002458	Rgs19	1.14988	0.0478721
ENSMUSG00000044788	Fads6	1.14995	0.00320032
ENSMUSG00000028069	Gpatch4	1.15184	0.0126252
ENSMUSG00000029019	Nppb	1.15362	0.00543867
ENSMUSG00000020471	Pold2	1.15386	0.000536927
ENSMUSG00000028019	Pdgfc	1.15396	0.0496898
ENSMUSG00000025534	Gusb	1.15489	0.00123327
ENSMUSG00000022464	Slc38a4	1.15588	0.00641187
ENSMUSG00000045455	Gm9797	1.15595	0.00900596
ENSMUSG00000022426	Josd1	1.15748	5.9803e-05
ENSMUSG00000040620	Dhx33	1.1606	0.000101919
ENSMUSG00000003848	Nob1	1.16098	0.00123945
ENSMUSG00000037341	Slc9a7	1.16134	0.0142828
ENSMUSG00000032834	Pwp2	1.16168	6.2945e-05
ENSMUSG00000040613	Apobec1	1.16249	0.0466334
ENSMUSG00000004730	Emr1	1.16454	0.0318191
ENSMUSG00000060036	Rpl3	1.16493	0.000165702
ENSMUSG00000027722	Spata5	1.16625	0.000458266
ENSMUSG00000000555	Itga5	1.16651	0.00444055
ENSMUSG00000027004	Frzb	1.1669	0.038227
ENSMUSG00000028741	Mrto4	1.16846	0.0002173
ENSMUSG00000000934	Top1mt	1.17469	0.00835507
ENSMUSG00000021567	Nkd2	1.17727	0.0392404
ENSMUSG00000079003	Samd1	1.1788	0.000348847
ENSMUSG00000030079	Ruvbl1	1.1795	0.000177786
ENSMUSG00000097367	AC118260.1	1.17996	0.00763846
ENSMUSG00000097061	AC099934.1	1.18014	0.0192597
ENSMUSG00000037375	Hhat	1.18024	0.0298382
ENSMUSG00000009614	Sardh	1.1804	0.00411814
ENSMUSG00000027387	Zc3h8	1.18105	0.0314022
ENSMUSG00000027610	Gss	1.18171	0.00484063
ENSMUSG00000051817	Sox12	1.1825	0.000888213
ENSMUSG00000049086	Bmyc	1.18373	0.0442057
ENSMUSG00000020692	Nle1	1.18492	0.00932617
ENSMUSG00000010048	Ifrd2	1.18591	7.48238e-05
ENSMUSG00000033581	Igf2bp2	1.18743	0.0193987
ENSMUSG00000024621	Csf1r	1.19004	0.0310781
ENSMUSG00000042254	Cilp	1.1912	0.0114997
ENSMUSG00000033285	Wdr3	1.19151	0.00013701
ENSMUSG00000031917	Nip7	1.19336	8.05569e-05
ENSMUSG00000006395	Hyi	1.19498	0.0458344
ENSMUSG00000034361	Cpne2	1.19799	0.036691
ENSMUSG00000046058	Eid2	1.1987	0.00852218
ENSMUSG00000057497	Fam136a	1.2	0.000858629
ENSMUSG00000030786	Itgam	1.20025	0.0461945
ENSMUSG00000029821	Dfna5	1.2003	0.000985189
ENSMUSG00000021692	Dimt1	1.20052	0.00600188
ENSMUSG00000097346	AC122881.1	1.20129	0.0394818
ENSMUSG00000059540	Tcea2	1.20283	0.00510726
ENSMUSG00000001467	Cyp51	1.20342	0.000640176
ENSMUSG00000024486	Hbegf	1.20448	0.00444761
ENSMUSG00000026885	Ttll11	1.20503	0.0306779
ENSMUSG00000021958	Pinx1	1.20765	0.0192597
ENSMUSG00000029246	Ppat	1.20968	1.25451e-05
ENSMUSG00000009378	Slc16a12	1.21114	0.0156582
ENSMUSG00000044645	Gm7334	1.21138	0.014195
ENSMUSG00000024501	Dpysl3	1.21139	0.00217294
ENSMUSG00000025364	Pa2g4	1.21173	5.44456e-06
ENSMUSG00000038244	Mical2	1.21227	0.00220536
ENSMUSG00000061024	Rrs1	1.2125	0.000177786
ENSMUSG00000029674	Limk1	1.21285	0.00297333
ENSMUSG00000020773	Trim47	1.21377	7.74731e-05
ENSMUSG00000029838	Ptn	1.21389	0.0170726
ENSMUSG00000003452	Bicd1	1.21508	0.00115266
ENSMUSG00000074243	Gm10651	1.21519	0.0286873
ENSMUSG00000014771	Pdcd2	1.21592	0.00121963
ENSMUSG00000022476	Polr3h	1.21766	0.000101919
ENSMUSG00000020224	Llph	1.21956	0.00745866
ENSMUSG00000026712	Mrc1	1.2208	0.0194522
ENSMUSG00000035021	Baz1a	1.22094	0.00597844
ENSMUSG00000038368	BC057079	1.22265	0.000119947
ENSMUSG00000050796	B3galt6	1.22278	0.00265807
ENSMUSG00000035232	Pdk3	1.22523	0.0221183
ENSMUSG00000082016	Pgam1-ps2	1.22683	0.00322968
ENSMUSG00000028347	Tmeff1	1.2271	0.00251166
ENSMUSG00000078532	Nkain1	1.22895	0.0472989
ENSMUSG00000078249	Hmga1-rs1	1.23015	0.00361409
ENSMUSG00000046994	Mars2	1.23158	0.000107314
ENSMUSG00000042549	Gm16516	1.23256	0.0255078
ENSMUSG00000004415	Emid2	1.23322	0.0309703
ENSMUSG00000032872	Cyb5r4	1.23456	0.0309293
ENSMUSG00000025007	Aldh18a1	1.2349	0.000545846
ENSMUSG00000001025	S100a6	1.23548	0.0344899
ENSMUSG00000057572	Zbtb8os	1.23553	0.0263982
ENSMUSG00000051444	Bbs12	1.23661	0.0285393
ENSMUSG00000029415	Sdad1	1.23834	9.43667e-06
ENSMUSG00000014907	Naf1	1.2387	0.00120853
ENSMUSG00000011752	Pgam1	1.23984	0.00377727
ENSMUSG00000038843	Gcnt1	1.24038	0.00127095
ENSMUSG00000028479	Gne	1.24052	1.99674e-05
ENSMUSG00000034617	Mtrr	1.24543	8.54408e-05
ENSMUSG00000031403	Dkc1	1.24577	5.38779e-05
ENSMUSG00000024732	Ccdc86	1.25295	0.0041487
ENSMUSG00000044768	D1Ertd622e	1.2532	0.0120344
ENSMUSG00000032624	Eml4	1.25426	0.00493522
ENSMUSG00000026796	Fam129b	1.25479	0.0116697
ENSMUSG00000023795	Pisd-ps2	1.25594	0.0476808
ENSMUSG00000031398	Plxna3	1.25704	0.0211831
ENSMUSG00000057614	Gnai1	1.26182	0.000982702
ENSMUSG00000020323	Prss57	1.26346	0.0247379
ENSMUSG00000002808	Epdr1	1.2647	0.00311489
ENSMUSG00000021418	Rpp40	1.26598	0.00501058
ENSMUSG00000074576	Mocs3	1.26651	0.00359603
ENSMUSG00000085385	9430008C03Rik	1.26655	0.00771808
ENSMUSG00000025738	Fbxl16	1.26657	0.00630459
ENSMUSG00000081394	Gm13215	1.26834	0.0373185
ENSMUSG00000041912	Tdrkh	1.26849	0.0438424
ENSMUSG00000002289	Angptl4	1.26903	0.00493522
ENSMUSG00000027663	Zmat3	1.2714	0.00590492
ENSMUSG00000086584	Gm12002	1.27187	0.0093823
ENSMUSG00000094114	GM7120	1.27344	0.00584286
ENSMUSG00000027324	Rpusd2	1.27466	0.00205799
ENSMUSG00000025591	Tma16	1.27639	0.0120331
ENSMUSG00000060548	Tnfrsf19	1.2773	0.0107726
ENSMUSG00000015950	Ncf1	1.2776	0.0115339
ENSMUSG00000090551	A730015C16Rik	1.27807	0.0148151
ENSMUSG00000015143	Actn1	1.28215	0.0119478
ENSMUSG00000037601	Nme1	1.28703	9.45988e-05
ENSMUSG00000047221	Fam185a	1.28774	0.000619131
ENSMUSG00000025875	Tspan17	1.28947	0.0367445
ENSMUSG00000028926	Cdk14	1.29102	0.00918306
ENSMUSG00000051518	Rps19bp1	1.29129	0.00509878
ENSMUSG00000031838	Ifi30	1.29428	0.00287284
ENSMUSG00000025086	Trub1	1.29543	0.0021512
ENSMUSG00000027787	Nmd3	1.29618	5.52958e-06
ENSMUSG00000047649	Cd3eap	1.29683	0.000547828
ENSMUSG00000026558	Uck2	1.2974	9.43032e-05
ENSMUSG00000022248	Rad1	1.30171	0.0290096
ENSMUSG00000053063	Clec12a	1.30218	0.0384665
ENSMUSG00000029036	Atad3a	1.30703	5.2401e-06
ENSMUSG00000041025	Iffo2	1.30725	0.00297333
ENSMUSG00000026749	Nek6	1.30852	0.00908102
ENSMUSG00000026656	Fcgr2b	1.3123	0.0211712
ENSMUSG00000053684	BC048403	1.31342	0.0255072
ENSMUSG00000030725	Lipt2	1.31443	0.00552289
ENSMUSG00000033105	Lss	1.31505	0.0355302
ENSMUSG00000063171	Rps4y2	1.31648	0.0032781
ENSMUSG00000035960	Apex1	1.31713	5.23875e-05
ENSMUSG00000032431	Crtap	1.31891	7.47869e-05
ENSMUSG00000004891	Nes	1.32185	0.00136425
ENSMUSG00000060572	Mfap2	1.33146	0.0151828
ENSMUSG00000083761	Pgam1-ps1	1.33268	0.0348929
ENSMUSG00000036281	Snapc4	1.33382	0.000434093
ENSMUSG00000039405	Prss23	1.33471	0.0278047
ENSMUSG00000024533	Spire1	1.33568	0.00160037
ENSMUSG00000090084	Srpx	1.33616	0.00957594
ENSMUSG00000072214	38596	1.33627	0.0040775
ENSMUSG00000027254	Mtap1a	1.34011	0.0105839
ENSMUSG00000036905	C1qb	1.34312	0.00284
ENSMUSG00000026249	Serpine2	1.34518	0.0235895
ENSMUSG00000046441	Ftsjd1	1.34601	0.00200966
ENSMUSG00000018774	Cd68	1.34637	0.00772966
ENSMUSG00000030148	Clec4a2	1.34641	0.0437634
ENSMUSG00000053746	Ptrh1	1.34854	0.0201222
ENSMUSG00000075033	Nxpe3	1.34999	0.0211565
ENSMUSG00000074634	Gm7120	1.35179	0.00162777
ENSMUSG00000022868	Ahsg	1.35211	0.0165218
ENSMUSG00000097724	AC116732.1	1.35227	0.00531097
ENSMUSG00000030623	1700019G06Rik	1.35341	0.0467231
ENSMUSG00000046865	Fbl	1.35553	0.00297187
ENSMUSG00000023330	Dtwd1	1.36169	0.00470614
ENSMUSG00000033900	Mtap9	1.36382	0.0047948
ENSMUSG00000024170	Telo2	1.36611	4.13142e-05
ENSMUSG00000040945	Rcc2	1.37296	0.00969627
ENSMUSG00000079457	Gm7609	1.37695	0.0348736
ENSMUSG00000020591	Ntsr2	1.37735	0.00340127
ENSMUSG00000037907	Ankrd13b	1.37769	0.00125819
ENSMUSG00000097769	AC121821.1	1.37776	0.00247269
ENSMUSG00000031949	Adat1	1.37837	0.00528817
ENSMUSG00000053091	Lins	1.37909	0.000548795
ENSMUSG00000036896	C1qc	1.37921	0.00270547
ENSMUSG00000053656	2700023E23Rik	1.3802	0.00920511
ENSMUSG00000020325	Fstl3	1.38106	0.00674428
ENSMUSG00000025722	Wdr73	1.38189	0.000177385
ENSMUSG00000028391	Wdr31	1.38219	0.0291764
ENSMUSG00000042729	Wdr74	1.38555	3.75003e-05
ENSMUSG00000054855	Rnd1	1.38661	0.0142143
ENSMUSG00000050064	Zfp697	1.39179	0.00177694
ENSMUSG00000034912	Mdga2	1.3918	0.0426043
ENSMUSG00000040511	Pvr	1.39287	5.86988e-06
ENSMUSG00000034765	Dusp5	1.39649	0.00509878
ENSMUSG00000028044	Cks1b	1.39678	0.0349882
ENSMUSG00000037275	Gemin5	1.39797	9.41021e-06
ENSMUSG00000036285	Noa1	1.39926	0.000396779
ENSMUSG00000058258	Idi1	1.39983	0.000185627
ENSMUSG00000056209	Npm3	1.40217	0.000285419
ENSMUSG00000036887	C1qa	1.40234	0.00202012
ENSMUSG00000055917	Zfp277	1.40262	0.0313312
ENSMUSG00000040918	Slc19a2	1.40623	0.000232159
ENSMUSG00000043618	Eif5al3-ps	1.40705	0.0454112
ENSMUSG00000030980	2310008H09Rik	1.40972	3.53442e-07
ENSMUSG00000038335	Tsr1	1.41024	1.50429e-07
ENSMUSG00000028010	Gar1	1.41136	0.0218327
ENSMUSG00000030217	Art4	1.41152	0.000403358
ENSMUSG00000035372	1810055G02Rik	1.41383	0.00444055
ENSMUSG00000033307	Mif	1.4139	2.20082e-05
ENSMUSG00000027160	Ccdc34	1.42047	0.0393729
ENSMUSG00000025747	Tyms	1.42112	0.0423724
ENSMUSG00000086841	2410006H16Rik	1.42151	0.00458861
ENSMUSG00000048234	Rnf149	1.42378	0.00427347
ENSMUSG00000025236	Adpgk	1.42462	4.23182e-06
ENSMUSG00000028403	Zdhhc21	1.42538	0.0106754
ENSMUSG00000022391	Rangap1	1.42768	2.2929e-07
ENSMUSG00000057561	Eif1a	1.42844	1.20481e-07
ENSMUSG00000036192	Rorb	1.42889	0.0176186
ENSMUSG00000073775	Kti12	1.43336	3.86153e-05
ENSMUSG00000064080	Fbln2	1.43391	0.0175675
ENSMUSG00000024810	Il33	1.43777	0.0401532
ENSMUSG00000004996	Mri1	1.43982	0.00036483
ENSMUSG00000017929	B4galt5	1.4411	9.6388e-06
ENSMUSG00000026377	Mki67ip	1.44279	1.73078e-07
ENSMUSG00000085492	Trmt61b	1.44286	0.0092484
ENSMUSG00000046607	Hrk	1.44292	0.0416792
ENSMUSG00000066838	Zfp772	1.44308	0.00525644
ENSMUSG00000035595	1600002K03Rik	1.44558	0.0249536
ENSMUSG00000071281	Zfp71-rs1	1.44994	0.0246521
ENSMUSG00000022844	Pdia5	1.45017	0.0211831
ENSMUSG00000068794	Col28a1	1.45052	0.0360696
ENSMUSG00000083830	Gm8839	1.45124	0.0498262
ENSMUSG00000022838	Eaf2	1.45518	0.0311443
ENSMUSG00000026192	Atic	1.45673	2.88202e-07
ENSMUSG00000054079	Utp18	1.46008	2.14632e-05
ENSMUSG00000051639	Gm5812	1.46076	0.00851257
ENSMUSG00000028633	Ctps	1.46095	2.42484e-06
ENSMUSG00000024529	Lox	1.4614	0.0117228
ENSMUSG00000033706	Smyd5	1.46632	2.00687e-05
ENSMUSG00000002319	Ipo4	1.46887	1.3776e-07
ENSMUSG00000025995	Wdr75	1.4729	1.76197e-07
ENSMUSG00000001864	Aif1l	1.4738	0.0157731
ENSMUSG00000090290	Gm17296	1.47386	1.88836e-05
ENSMUSG00000081974	Gm11960	1.47464	0.0176782
ENSMUSG00000063455	D630045J12Rik	1.47575	0.00630704
ENSMUSG00000001020	S100a4	1.47698	0.0201266
ENSMUSG00000024679	Ms4a6d	1.47743	0.007945
ENSMUSG00000093842	U3	1.48035	0.0341685
ENSMUSG00000036078	Sigmar1	1.48118	2.14632e-05
ENSMUSG00000049252	Lrp1b	1.48274	0.0488141
ENSMUSG00000049957	Ccdc137	1.48374	0.000191941
ENSMUSG00000055022	Cntn1	1.48651	0.0384502
ENSMUSG00000094480	U3	1.48761	0.0198772
ENSMUSG00000097493	AC164597.1	1.49082	0.00338311
ENSMUSG00000065649	Snora74a	1.49167	0.00987043
ENSMUSG00000028948	Nol9	1.49202	4.85397e-05
ENSMUSG00000083669	Gm10169	1.49437	7.28011e-06
ENSMUSG00000066235	Gtdc2	1.49443	4.29972e-05
ENSMUSG00000085156	Gm11974	1.49669	0.0045523
ENSMUSG00000079450	3110007F17Rik	1.4975	0.0228775
ENSMUSG00000064380	SNORA73	1.49815	0.022113
ENSMUSG00000035049	Rrp12	1.50116	1.39866e-07
ENSMUSG00000097180	AC117663.1	1.50188	0.015324
ENSMUSG00000090942	F830016B08Rik	1.50232	0.0304276
ENSMUSG00000046791	2410016O06Rik	1.50402	0.000176388
ENSMUSG00000020918	Kat2a	1.50877	9.43667e-06
ENSMUSG00000040183	Ankrd6	1.50909	0.00038706
ENSMUSG00000020458	Rtn4	1.51178	0.000353907
ENSMUSG00000022788	Fgd4	1.51288	0.024515
ENSMUSG00000020592	Sdc1	1.51662	0.000353907
ENSMUSG00000095567	Noc2l	1.51876	1.22824e-07
ENSMUSG00000086247	Gm15787	1.51984	0.002486
ENSMUSG00000062995	Ica1	1.52244	3.86153e-05
ENSMUSG00000006589	Aprt	1.52784	5.58671e-06
ENSMUSG00000031976	Urb2	1.52992	3.92128e-06
ENSMUSG00000097327	RP23-58L22.2	1.53092	0.0240213
ENSMUSG00000049396	Gemin4	1.53195	0.00169059
ENSMUSG00000024270	Slc39a6	1.53357	0.00234421
ENSMUSG00000052727	Mtap1b	1.53848	0.00677376
ENSMUSG00000049130	C5ar1	1.54296	0.00600188
ENSMUSG00000024640	Psat1	1.54736	0.0110843
ENSMUSG00000059658	Gm16379	1.54832	0.00213571
ENSMUSG00000030036	Mogs	1.54875	5.01795e-06
ENSMUSG00000026090	2010300C02Rik	1.54921	0.00761928
ENSMUSG00000026020	Nop58	1.54972	1.92628e-08
ENSMUSG00000021595	Nsun2	1.55043	3.77243e-10
ENSMUSG00000020075	Ddx21	1.552	1.06536e-08
ENSMUSG00000006542	Prkag3	1.55348	0.00378181
ENSMUSG00000087627	A230059L01Rik	1.55403	0.0490499
ENSMUSG00000094705	U3	1.5579	0.0227871
ENSMUSG00000049303	Syt12	1.56145	0.000177385
ENSMUSG00000073628	Gm10552	1.56449	0.0190925
ENSMUSG00000030051	Aplf	1.56498	0.0211017
ENSMUSG00000016552	Foxred2	1.56538	0.0101473
ENSMUSG00000020812	1810032O08Rik	1.56964	0.00155916
ENSMUSG00000043439	E130012A19Rik	1.57072	0.00715715
ENSMUSG00000025140	Pycr1	1.57192	0.0024698
ENSMUSG00000029762	Akr1b8	1.57346	0.0116113
ENSMUSG00000009681	Bcr	1.57472	5.80235e-07
ENSMUSG00000018339	Gpx3	1.57691	0.0151265
ENSMUSG00000040552	C3ar1	1.57751	0.00836906
ENSMUSG00000092035	Peg10	1.58039	0.00329086
ENSMUSG00000053801	Grwd1	1.58329	2.45382e-06
ENSMUSG00000026694	Mettl13	1.58427	1.92779e-05
ENSMUSG00000025037	Maoa	1.58546	0.00318969
ENSMUSG00000042104	Uggt2	1.58671	0.000355727
ENSMUSG00000027199	Gatm	1.58675	0.00184546
ENSMUSG00000055657	E030030I06Rik	1.58981	0.0292549
ENSMUSG00000084949	Gm16249	1.59363	0.0275824
ENSMUSG00000066721	Zfp575	1.59427	0.0277143
ENSMUSG00000040612	Ildr2	1.59655	0.0174414
ENSMUSG00000092486	2610524H06Rik	1.59783	0.0204489
ENSMUSG00000078599	Skint8	1.6052	0.0306779
ENSMUSG00000033777	Tlr13	1.60917	0.00669814
ENSMUSG00000043003	Rasef	1.61321	0.00124184
ENSMUSG00000085234	Gm15614	1.61564	0.0489915
ENSMUSG00000096428	U3	1.61729	0.017311
ENSMUSG00000096115	4932415L08RIK	1.61824	0.00269862
ENSMUSG00000087132	A930001C03Rik	1.61939	0.0161242
ENSMUSG00000000184	Ccnd2	1.62251	1.94691e-05
ENSMUSG00000015176	Nolc1	1.62428	5.03778e-10
ENSMUSG00000028364	Tnc	1.62458	0.0106966
ENSMUSG00000050010	Shisa3	1.62549	0.00130342
ENSMUSG00000097434	AC162464.1	1.62778	0.0144769
ENSMUSG00000096351	Samd11	1.63362	0.000764241
ENSMUSG00000031538	Plat	1.63572	0.00435586
ENSMUSG00000041313	Slc7a1	1.63659	1.88299e-09
ENSMUSG00000086987	Gm12484	1.63848	0.0131504
ENSMUSG00000035378	Shq1	1.63854	4.20741e-05
ENSMUSG00000022554	Fam203a	1.63969	7.23926e-05
ENSMUSG00000026643	Nmt2	1.64322	2.23227e-05
ENSMUSG00000023992	Trem2	1.64386	0.00789413
ENSMUSG00000041506	Rrp9	1.64916	1.01218e-08
ENSMUSG00000043913	Ccdc60	1.65338	0.0470776
ENSMUSG00000030521	Mphosph10	1.65915	4.92255e-08
ENSMUSG00000058281	Gm10038	1.66067	0.0496898
ENSMUSG00000041438	Cirh1a	1.66532	1.03001e-09
ENSMUSG00000050244	Heatr1	1.66714	9.62768e-11
ENSMUSG00000028318	Polr1e	1.66732	4.59275e-08
ENSMUSG00000025804	Ccr1	1.66865	0.0123895
ENSMUSG00000092180	Gm20505	1.66936	0.0431214
ENSMUSG00000048814	Lonrf2	1.67215	3.52387e-06
ENSMUSG00000025869	Nop16	1.67694	3.21243e-07
ENSMUSG00000021700	Rab3c	1.67982	0.0305807
ENSMUSG00000024579	Pcyox1l	1.68065	0.000607461
ENSMUSG00000069892	9930111J21Rik2	1.68076	0.0171696
ENSMUSG00000053553	3110082I17Rik	1.68172	3.23606e-05
ENSMUSG00000086607	4930511M06Rik	1.68572	0.0302178
ENSMUSG00000045231	BC106179	1.6921	0.0121105
ENSMUSG00000097709	AC134826.1	1.69389	0.0342583
ENSMUSG00000069808	Fam57a	1.6957	3.54459e-06
ENSMUSG00000054702	Ap1s3	1.69731	0.0116962
ENSMUSG00000092392	Gm20546	1.70039	0.0328135
ENSMUSG00000001056	Nhp2	1.70197	4.51048e-08
ENSMUSG00000024174	Pot1b	1.70265	0.0165647
ENSMUSG00000073761	4933427I04Rik	1.70289	0.0275474
ENSMUSG00000049307	Fut4	1.7032	0.000453101
ENSMUSG00000032193	Ldlr	1.70465	4.31978e-08
ENSMUSG00000035397	Klf16	1.70609	0.000480862
ENSMUSG00000097071	AC157278.1	1.70707	0.0402367
ENSMUSG00000060950	Trmt61a	1.70756	3.1928e-06
ENSMUSG00000046186	Cd109	1.71151	0.0120331
ENSMUSG00000032415	Ube2cbp	1.71372	0.00518087
ENSMUSG00000026974	Zmynd19	1.71693	4.31978e-08
ENSMUSG00000036172	Cd200r3	1.72835	0.0140344
ENSMUSG00000021594	Srd5a1	1.73096	0.0043658
ENSMUSG00000016262	Sertad4	1.73324	0.00222255
ENSMUSG00000097308	AC155814.1	1.73341	0.0264051
ENSMUSG00000027750	Postn	1.73526	0.000124595
ENSMUSG00000042501	Cpa6	1.73797	0.0211342
ENSMUSG00000084283	Gm14914	1.73835	0.0143558
ENSMUSG00000022518	4930562C15Rik	1.73927	0.0438424
ENSMUSG00000085623	Gm16041	1.74058	0.0269852
ENSMUSG00000031450	Grk1	1.74289	0.0108611
ENSMUSG00000025198	Erlin1	1.74337	1.70137e-05
ENSMUSG00000047344	Lancl3	1.74693	0.00125555
ENSMUSG00000038642	Ctss	1.74767	0.00149849
ENSMUSG00000019718	L3hypdh	1.74857	0.000201429
ENSMUSG00000040165	Cd209c	1.75127	0.0186737
ENSMUSG00000021612	Slc6a18	1.75138	0.04383
ENSMUSG00000088059	SNORA74	1.75346	0.0127533
ENSMUSG00000089726	Mir17hg	1.75442	0.00132305
ENSMUSG00000001707	Eef1e1	1.76058	3.01817e-07
ENSMUSG00000081557	Gm5697	1.7621	0.014869
ENSMUSG00000005089	Slc1a2	1.76388	0.00500769
ENSMUSG00000021175	Cdca7l	1.76402	0.0253891
ENSMUSG00000024883	Rin1	1.76846	0.00315605
ENSMUSG00000074847	Gm10775	1.77155	0.0372678
ENSMUSG00000037411	Serpine1	1.77242	0.00216667
ENSMUSG00000083250	Gm5403	1.77752	0.00706826
ENSMUSG00000034457	Eda2r	1.78188	9.35649e-05
ENSMUSG00000042660	Wdr55	1.78254	1.54467e-08
ENSMUSG00000057457	Phex	1.78459	0.0211831
ENSMUSG00000085439	Gm13634	1.78668	0.0239556
ENSMUSG00000013629	Cad	1.79022	4.7501e-09
ENSMUSG00000021773	Comtd1	1.79675	0.000168537
ENSMUSG00000097007	AC167234.1	1.79829	0.0267382
ENSMUSG00000025161	Slc16a3	1.80009	1.16083e-05
ENSMUSG00000085635	Gm14565	1.80118	0.0259652
ENSMUSG00000023755	Rhebl1	1.803	0.00107649
ENSMUSG00000086455	Gm11815	1.80524	0.0164623
ENSMUSG00000050910	Cdr2l	1.80582	2.06808e-06
ENSMUSG00000067276	Capn6	1.80603	0.0010768
ENSMUSG00000004100	Ppan	1.80827	7.69217e-06
ENSMUSG00000097083	AC119809.1	1.81109	0.0283422
ENSMUSG00000004929	Thop1	1.8141	8.08145e-10
ENSMUSG00000091881	Gm17146	1.8161	0.0176297
ENSMUSG00000089706	B230216N24Rik	1.82106	0.0150625
ENSMUSG00000025867	Cplx2	1.82181	0.00667279
ENSMUSG00000024968	Rcor2	1.82219	3.73286e-05
ENSMUSG00000007440	Pcdha10	1.82327	0.0154424
ENSMUSG00000097207	AC112688.1	1.82366	0.0050197
ENSMUSG00000085008	Gm13399	1.82756	0.0291027
ENSMUSG00000022351	Sqle	1.833	0.000259487
ENSMUSG00000058392	Rrp1b	1.8332	2.66949e-09
ENSMUSG00000079419	Ms4a6c	1.83456	0.000101919
ENSMUSG00000055960	Skint4	1.83596	0.0208293
ENSMUSG00000073538	E330020D12Rik	1.83984	0.00998843
ENSMUSG00000087168	Gm15983	1.84299	0.017642
ENSMUSG00000074934	Grem1	1.84537	0.0408085
ENSMUSG00000043155	Hpdl	1.84661	0.000302823
ENSMUSG00000085950	Gm13589	1.84775	0.0188951
ENSMUSG00000023737	1700082M22Rik	1.85295	0.0181628
ENSMUSG00000062470	5730577I03Rik	1.8547	0.00930518
ENSMUSG00000089940	Gm4117	1.85486	0.0288161
ENSMUSG00000097452	AC157896.1	1.85966	0.0240213
ENSMUSG00000038279	Nop2	1.86115	6.7067e-12
ENSMUSG00000084372	Gm13988	1.86261	0.0204489
ENSMUSG00000033427	Upb1	1.86338	0.00770486
ENSMUSG00000072844	G530011O06Rik	1.8634	0.00551468
ENSMUSG00000056148	Rdh9	1.87183	0.00695868
ENSMUSG00000085180	AI838599	1.87209	0.00748953
ENSMUSG00000062937	Mtap	1.87377	7.47674e-09
ENSMUSG00000041057	Wdr43	1.87379	9.91004e-13
ENSMUSG00000066477	Gm16551	1.87453	0.0265021
ENSMUSG00000085963	Gm15249	1.8753	0.0252844
ENSMUSG00000024672	Ms4a7	1.87637	0.00105356
ENSMUSG00000049097	Ankrd34a	1.87957	4.5042e-05
ENSMUSG00000090087	Gm15939	1.88351	0.0318162
ENSMUSG00000078808	Vmn1r58	1.88425	0.0136652
ENSMUSG00000021054	Sgpp1	1.88471	3.40965e-05
ENSMUSG00000015852	Fcrls	1.88655	0.00132305
ENSMUSG00000052336	Cx3cr1	1.89039	0.00317641
ENSMUSG00000015947	Fcgr1	1.89096	0.00477344
ENSMUSG00000043487	Acot6	1.89167	1.19275e-05
ENSMUSG00000087306	A230004M16Rik	1.89277	0.0163901
ENSMUSG00000031558	Slit2	1.89426	0.00105309
ENSMUSG00000049723	Mmp12	1.8957	0.0074453
ENSMUSG00000052151	Ppap2c	1.89595	0.000458052
ENSMUSG00000086450	Gm14077	1.8971	0.0127908
ENSMUSG00000086735	Gm13977	1.89714	0.0263424
ENSMUSG00000054871	Tmem158	1.89959	0.000101919
ENSMUSG00000058754	Gm10048	1.89964	0.0138421
ENSMUSG00000025050	Pcgf6	1.90272	2.1114e-06
ENSMUSG00000085453	Gm12018	1.90775	0.0320364
ENSMUSG00000052783	Grk4	1.9093	0.00720006
ENSMUSG00000085295	4930430E12Rik	1.91418	0.0194522
ENSMUSG00000009566	Fpgs	1.91585	3.16975e-06
ENSMUSG00000066850	Vmn1r65	1.91663	0.0106655
ENSMUSG00000005667	Mthfd2	1.91696	0.000215157
ENSMUSG00000043850	Clrn1	1.917	0.0485091
ENSMUSG00000031530	Dusp4	1.91731	0.000865995
ENSMUSG00000044026	Tmem20	1.92395	1.42884e-07
ENSMUSG00000047155	Cyp4x1	1.9263	0.0100486
ENSMUSG00000063730	Hsd3b2	1.92656	0.0131504
ENSMUSG00000093385	A330044P14Rik	1.92813	0.0114589
ENSMUSG00000019935	Slc17a8	1.92925	0.031322
ENSMUSG00000017724	Etv4	1.92926	0.00479463
ENSMUSG00000097356	RP23-145L9.8	1.93239	0.00958586
ENSMUSG00000020534	Shmt1	1.9348	4.58442e-08
ENSMUSG00000021423	Ly86	1.94918	0.00751437
ENSMUSG00000085395	Gm13056	1.95339	0.0122636
ENSMUSG00000009185	Ccl8	1.9538	0.0166357
ENSMUSG00000085811	Gm11669	1.96013	0.00843745
ENSMUSG00000084981	Gm15962	1.96366	0.0379577
ENSMUSG00000097168	AL731663.2	1.96588	0.0178739
ENSMUSG00000034472	Rasd2	1.96604	1.79026e-07
ENSMUSG00000058019	Ces5a	1.97349	0.0182765
ENSMUSG00000050097	Ces2b	1.97403	0.0125228
ENSMUSG00000021359	Tfap2a	1.97434	0.0324494
ENSMUSG00000082593	Gm11331	1.97628	0.0283422
ENSMUSG00000040675	Mthfd1l	1.9765	0.0010768
ENSMUSG00000091045	Vmn2r55	1.97923	0.0215053
ENSMUSG00000083594	Gm13722	1.97978	0.0125079
ENSMUSG00000062184	Hs6st2	1.98308	0.00124012
ENSMUSG00000028417	Tal2	1.98526	0.0119796
ENSMUSG00000085685	Gm15253	1.98612	0.00622429
ENSMUSG00000085678	Gm16349	1.98668	0.0126098
ENSMUSG00000031559	4930555F03Rik	1.98717	0.0145925
ENSMUSG00000086907	Gm15298	1.99333	0.0123712
ENSMUSG00000085328	Gm17131	1.99552	0.0182765
ENSMUSG00000046449	C77370	1.99559	0.00332034
ENSMUSG00000056014	A430033K04Rik	2.00114	0.00281676
ENSMUSG00000093587	Gm20554	2.00549	0.0134932
ENSMUSG00000079442	St6galnac4	2.00628	3.37887e-14
ENSMUSG00000041817	Fam169a	2.00798	0.000319542
ENSMUSG00000057577	Gm10025	2.01123	0.0105722
ENSMUSG00000066772	Obox3	2.01255	0.0226233
ENSMUSG00000027395	Polr1b	2.01367	6.02337e-16
ENSMUSG00000082894	Gm6480	2.01436	0.0081284
ENSMUSG00000089828	Gm16300	2.02024	0.0101737
ENSMUSG00000081448	Gm13086	2.02451	0.00435586
ENSMUSG00000029245	Epha5	2.02624	0.00784059
ENSMUSG00000041774	Ydjc	2.02944	1.15994e-06
ENSMUSG00000021675	F2rl2	2.03159	0.00175372
ENSMUSG00000027831	Veph1	2.03649	0.00368789
ENSMUSG00000089907	Gm16169	2.03693	0.0269344
ENSMUSG00000097551	AC171211.1	2.04145	0.0101703
ENSMUSG00000097655	AC116669.1	2.04146	0.0195037
ENSMUSG00000079324	4932414N04Rik	2.04704	0.00771808
ENSMUSG00000081471	Gm14735	2.05463	0.0046438
ENSMUSG00000034818	Celf5	2.05531	0.0428917
ENSMUSG00000094646	Gm10417	2.0593	0.0132005
ENSMUSG00000020834	Dhrs13	2.07255	5.80235e-07
ENSMUSG00000044519	Zfp488	2.07422	0.00950086
ENSMUSG00000097888	AC115928.1	2.07498	0.00770486
ENSMUSG00000054568	Dub1	2.08059	0.0174579
ENSMUSG00000005718	Tfap4	2.08483	1.71086e-06
ENSMUSG00000097911	AC123608.1	2.09132	0.0057846
ENSMUSG00000026023	Cdk15	2.09362	0.0135701
ENSMUSG00000035694	Caps2	2.09611	0.00893514
ENSMUSG00000037278	Tmem97	2.10484	5.00248e-08
ENSMUSG00000070348	Ccnd1	2.10574	1.43786e-06
ENSMUSG00000026830	Ermn	2.10876	0.0372579
ENSMUSG00000003355	Fkbp11	2.11349	5.02377e-05
ENSMUSG00000043183	4732471D19Rik	2.12126	6.03002e-07
ENSMUSG00000043286	Pnpla1	2.12697	0.0145175
ENSMUSG00000094472	AC163630.1	2.12749	0.00966392
ENSMUSG00000032487	Ptgs2	2.13609	0.00497588
ENSMUSG00000097095	AC182748.1	2.14703	0.00477354
ENSMUSG00000025044	Msr1	2.15185	0.00217878
ENSMUSG00000047963	Stbd1	2.15375	0.002137
ENSMUSG00000042354	Gnl3	2.15487	3.6606e-16
ENSMUSG00000079455	Gm16026	2.15487	0.0112869
ENSMUSG00000091921	B930041F14Rik	2.1586	0.00074153
ENSMUSG00000057541	Pus7	2.15987	1.71332e-16
ENSMUSG00000054321	Taf4b	2.16166	3.70488e-11
ENSMUSG00000037752	Xkr8	2.16385	3.8995e-07
ENSMUSG00000078624	Olfr613	2.16493	0.00450515
ENSMUSG00000028111	Ctsk	2.16681	0.00106564
ENSMUSG00000001436	Slc19a1	2.17305	7.58785e-09
ENSMUSG00000027405	Nop56	2.17606	7.75808e-14
ENSMUSG00000005087	Cd44	2.18526	1.48677e-05
ENSMUSG00000074877	Gm10780	2.19237	0.0053563
ENSMUSG00000026331	Slco6c1	2.19435	0.0103473
ENSMUSG00000085840	Gm11261	2.1951	0.00540717
ENSMUSG00000066158	AY512931	2.19614	0.0183108
ENSMUSG00000097009	AC122824.2	2.19851	0.0265797
ENSMUSG00000033356	Pus7l	2.20214	9.21957e-08
ENSMUSG00000019768	Esr1	2.2151	7.97744e-06
ENSMUSG00000053889	A130066N16Rik	2.21781	0.0115992
ENSMUSG00000020150	Gamt	2.22451	8.41763e-07
ENSMUSG00000019876	Pkib	2.22669	0.00142991
ENSMUSG00000084980	4921508A21Rik	2.22931	0.00673657
ENSMUSG00000024658	Gm9750	2.23202	0.0143174
ENSMUSG00000096958	AL627077.1	2.24516	0.0132959
ENSMUSG00000083529	Gm15035	2.24797	0.00400239
ENSMUSG00000042118	Bhmt2	2.25025	0.00721512
ENSMUSG00000087180	Gm11924	2.2511	0.00307615
ENSMUSG00000097695	AC163097.1	2.25204	0.0132598
ENSMUSG00000079407	1700110I01Rik	2.25204	0.00236042
ENSMUSG00000031877	Ces2g	2.25338	1.00862e-06
ENSMUSG00000006442	Srm	2.25443	7.02416e-11
ENSMUSG00000073788	Gm10576	2.26348	0.00406634
ENSMUSG00000078160	Gm16503	2.26701	0.00382522
ENSMUSG00000044103	Il1f9	2.26871	0.00528817
ENSMUSG00000097352	RP24-547D11.3	2.27076	0.00281676
ENSMUSG00000092400	Gm20469	2.27167	0.00501783
ENSMUSG00000097283	AC162449.1	2.2729	0.00294642
ENSMUSG00000028033	Kcnq5	2.27619	0.00236042
ENSMUSG00000097171	AC136316.1	2.27644	0.00458861
ENSMUSG00000026278	Bok	2.27962	0.000105203
ENSMUSG00000094030	AC122837.1	2.29817	0.00378181
ENSMUSG00000062501	4930425F17Rik	2.30061	0.00479741
ENSMUSG00000062087	4930423O20Rik	2.30411	0.0111478
ENSMUSG00000087590	2410004N09Rik	2.30505	0.000176254
ENSMUSG00000087267	4933427J07Rik	2.30542	0.00253009
ENSMUSG00000090353	Gm17555	2.30544	0.0025584
ENSMUSG00000094856	Gm17316	2.30615	0.00302449
ENSMUSG00000062511	4930512M02Rik	2.30944	0.00669814
ENSMUSG00000021208	Ifi27l2b	2.31037	0.0101855
ENSMUSG00000085312	Gm12763	2.31443	0.0222237
ENSMUSG00000096463	Gm17312	2.31489	0.0035537
ENSMUSG00000084999	Gm15839	2.31535	0.00479463
ENSMUSG00000082946	Gm12177	2.31849	0.00481513
ENSMUSG00000089719	Gm15758	2.32973	0.00241307
ENSMUSG00000054003	Tdrd9	2.33472	0.00164966
ENSMUSG00000081255	Gm5380	2.3364	0.000981054
ENSMUSG00000055341	Zfp457	2.33829	0.000502002
ENSMUSG00000091053	Gm9742	2.34261	0.00461798
ENSMUSG00000090965	Gm17203	2.34444	0.000893439
ENSMUSG00000096808	AC132444.6	2.34798	0.00364467
ENSMUSG00000097797	AC103380.1	2.35551	0.00530789
ENSMUSG00000035504	Reep6	2.36906	1.92779e-05
ENSMUSG00000097037	BX890553.1	2.371	0.00353091
ENSMUSG00000087077	Gm12480	2.37237	0.00366435
ENSMUSG00000030431	Tmem238	2.37764	2.88202e-07
ENSMUSG00000075012	Fjx1	2.38096	3.69402e-06
ENSMUSG00000097884	AC153801.1	2.38294	0.00236042
ENSMUSG00000086480	Gm15287	2.38607	0.00852218
ENSMUSG00000029754	Dlx6	2.39604	0.00546199
ENSMUSG00000046828	Mettl21e	2.40094	0.0035549
ENSMUSG00000042353	Frem3	2.41012	0.00477344
ENSMUSG00000097015	AC111120.1	2.41722	0.0154336
ENSMUSG00000097039	AC126552.1	2.42647	9.20913e-06
ENSMUSG00000039985	Fam60a	2.43492	1.32206e-07
ENSMUSG00000030373	Psg28	2.44705	0.00590492
ENSMUSG00000026204	Ptprn	2.44988	5.77139e-06
ENSMUSG00000074292	Gm10660	2.45589	0.00252165
ENSMUSG00000022321	Cdh10	2.46225	0.00183202
ENSMUSG00000085478	Gm11851	2.46384	0.00435586
ENSMUSG00000062496	4930431F12Rik	2.46544	0.00164401
ENSMUSG00000031998	1700128F08Rik	2.46921	0.00543867
ENSMUSG00000090286	Gm17615	2.4699	0.00170154
ENSMUSG00000038295	Atg9b	2.47221	2.28192e-08
ENSMUSG00000040010	Slc7a5	2.47589	8.32609e-13
ENSMUSG00000059049	Frem1	2.47835	0.000176254
ENSMUSG00000021702	Thbs4	2.47973	1.16083e-05
ENSMUSG00000081915	Gm15174	2.48046	0.00562766
ENSMUSG00000079396	Gm5796	2.49257	0.00128194
ENSMUSG00000074738	B930041F14Rik	2.49351	2.41177e-06
ENSMUSG00000097176	AL732490.1	2.49682	0.0034622
ENSMUSG00000051855	Mest	2.50713	6.14923e-06
ENSMUSG00000081514	Gm14673	2.51128	0.00116569
ENSMUSG00000031995	St14	2.51162	0.000442846
ENSMUSG00000005124	Wisp1	2.51194	3.01817e-07
ENSMUSG00000091594	Gm17067	2.51262	0.00095386
ENSMUSG00000034783	Cd207	2.51701	0.0340073
ENSMUSG00000055761	Nkain3	2.52438	0.000219395
ENSMUSG00000061331	Gm17132	2.5301	0.00317987
ENSMUSG00000085220	Gm12521	2.54237	0.0085722
ENSMUSG00000029223	Uchl1	2.56713	0.000124595
ENSMUSG00000001496	Nkx2-1	2.57258	0.00171927
ENSMUSG00000035834	Polr3g	2.58984	6.83962e-15
ENSMUSG00000029602	Rasal1	2.5901	0.00297187
ENSMUSG00000031343	Gabra3	2.60401	0.00501805
ENSMUSG00000035299	Mid1	2.60959	0.000215157
ENSMUSG00000091176	Gm17678	2.61033	0.0010768
ENSMUSG00000022208	Jph4	2.62251	1.77784e-05
ENSMUSG00000086589	Gm12915	2.64639	0.00414482
ENSMUSG00000030600	Lrfn1	2.64826	0.000144597
ENSMUSG00000023232	Serinc2	2.64856	5.38779e-05
ENSMUSG00000050189	Etos1	2.64956	0.00205799
ENSMUSG00000032068	1600029D21Rik	2.6503	0.000452939
ENSMUSG00000039375	Wdr17	2.65706	0.00128256
ENSMUSG00000083360	Gm13105	2.65719	0.000653435
ENSMUSG00000044021	Muc19	2.66232	0.00207858
ENSMUSG00000068221	Pdxp	2.66548	1.76197e-07
ENSMUSG00000044060	A830010M20Rik	2.66995	0.00102138
ENSMUSG00000074449	Gm15319	2.66995	0.00128256
ENSMUSG00000073433	Arhgdig	2.67942	2.75964e-05
ENSMUSG00000089948	Gm16583	2.69602	0.00165779
ENSMUSG00000092623	Gm20413	2.70306	0.00242647
ENSMUSG00000020098	Pcbd1	2.72374	1.73884e-05
ENSMUSG00000055944	E130018O15Rik	2.73916	0.000740786
ENSMUSG00000029161	Cgref1	2.77218	0.000149166
ENSMUSG00000029752	Asns	2.78788	2.06453e-09
ENSMUSG00000064137	Rhox8	2.84534	0.000870774
ENSMUSG00000084031	Gm7416	2.87043	0.000299095
ENSMUSG00000090284	Gm17613	2.88915	0.000432717
ENSMUSG00000082277	Gm15807	2.89757	0.00176873
ENSMUSG00000062309	Rpp25	2.90278	7.94215e-11
ENSMUSG00000085444	Gm13936	2.91125	0.000500553
ENSMUSG00000023333	Gcm1	2.93865	0.002137
ENSMUSG00000049556	Lingo1	2.95562	1.22824e-07
ENSMUSG00000032482	Cspg5	2.95684	1.30474e-06
ENSMUSG00000094719	Gm5108	2.99085	0.00238792
ENSMUSG00000027068	Dhrs9	3.09981	0.000180557
ENSMUSG00000044734	Serpinb1a	3.20755	0.000203905
ENSMUSG00000063018	2010204K13Rik	3.23102	3.12186e-06
ENSMUSG00000016526	Dyrk3	3.25352	5.43545e-08
ENSMUSG00000093617	4933438K21Rik	3.29047	0.000486207
ENSMUSG00000086732	Gm6117	3.2937	0.000591599
ENSMUSG00000097464	RP23-175C13.4	3.30921	7.59714e-05
ENSMUSG00000081218	Gm4297	3.41145	0.000319853
ENSMUSG00000028885	Smpdl3b	3.43727	3.60995e-18
ENSMUSG00000047428	Dlk2	3.43983	1.32206e-07
ENSMUSG00000083613	Pou2f3-rs1	3.46237	0.000335899
ENSMUSG00000049551	Fzd9	3.52069	5.51571e-14
ENSMUSG00000001131	Timp1	3.58111	9.21957e-08
ENSMUSG00000029304	Spp1	3.62312	2.3709e-07
ENSMUSG00000062345	Serpinb2	3.67352	0.00977037
ENSMUSG00000029377	Ereg	3.67428	3.86153e-05
ENSMUSG00000096024	Gm17174	3.67475	4.09714e-05
ENSMUSG00000096883	AI848285	3.7077	4.58442e-08
ENSMUSG00000086049	Gm12735	3.75778	4.13122e-05
ENSMUSG00000042082	Arsb	3.78688	5.80235e-07
ENSMUSG00000031562	Dctd	4.09463	2.97427e-21
ENSMUSG00000031258	Xkrx	4.11962	8.88686e-07
ENSMUSG00000026418	Tnni1	4.24558	3.33546e-06
ENSMUSG00000094230	AC239617.1	4.33017	1.21858e-05
ENSMUSG00000075046	4933403O03Rik	4.37655	7.5044e-06
ENSMUSG00000074183	Gsta1	4.58086	2.31246e-08
ENSMUSG00000096736	Gm17535	4.6264	3.22861e-07
ENSMUSG00000058537	AW822073	4.65739	1.15559e-06
ENSMUSG00000074564	Gm10720	4.67112	1.62587e-07
ENSMUSG00000096385	Gm11168	4.68249	7.13228e-07
ENSMUSG00000091028	Gm10722	4.68692	1.79976e-07
ENSMUSG00000095891	Gm10716	4.69152	1.60792e-06
ENSMUSG00000095280	AC242409.1	4.69497	5.42154e-07
ENSMUSG00000097312	AC131780.3	4.71214	5.64196e-06
ENSMUSG00000075015	Gm10801	4.73099	2.68962e-06
ENSMUSG00000096519	AC131780.2	4.73675	7.21677e-07
ENSMUSG00000095547	Gm10719	4.73734	5.51333e-07
ENSMUSG00000095186	Gm10718	4.75402	3.8995e-07
ENSMUSG00000075014	Gm10800	4.76947	6.99859e-06
ENSMUSG00000096201	AC131780.1	4.78765	2.70585e-07
ENSMUSG00000060621	Nkpd1	5.19128	1.79628e-13
ENSMUSG00000064345	Kdm5d	-11.1968	3.73182e-06
ENSMUSG00000064345	Ddx3y	-9.5708	5.2401e-06
ENSMUSG00000064345	Eif2s3y	-7.66134	1.76222e-05
ENSMUSG00000064345	Sftpc	-6.65018	0.0204489
ENSMUSG00000064345	Ucp1	-4.9987	0.000536927
ENSMUSG00000064345	AC183525.1	-4.72479	0.0240213
ENSMUSG00000064345	SSTY2	-4.62452	0.0283422
ENSMUSG00000064345	Sftpa1	-4.51382	0.0134568
ENSMUSG00000064345	Scgb1a1	-4.43641	0.0221183
ENSMUSG00000064345	Slc34a2	-4.17539	0.0151215
ENSMUSG00000064345	Scd1	-3.88191	2.49339e-05
ENSMUSG00000064345	Pck1	-3.75492	0.000187782
ENSMUSG00000064345	Plin1	-3.57958	0.000152332
ENSMUSG00000064345	Sec14l3	-3.55917	0.025953
ENSMUSG00000064345	Inmt	-3.52973	6.92953e-06
ENSMUSG00000064345	Uty	-3.23403	0.00732293
ENSMUSG00000064345	Cidec	-3.16531	0.0060712
ENSMUSG00000064345	Scn4b	-3.13588	9.21957e-08
ENSMUSG00000064345	Scgb3a1	-3.11698	0.0160996
ENSMUSG00000064345	Adipoq	-3.00912	0.00393873
ENSMUSG00000064345	Car3	-2.8944	0.0126061
ENSMUSG00000064345	Enho	-2.72068	3.79775e-05
ENSMUSG00000064345	Hp	-2.68175	0.0326459
ENSMUSG00000064345	Tmod4	-2.61673	0.000111013
ENSMUSG00000064345	Cidea	-2.57782	7.02321e-05
ENSMUSG00000064345	Scn4a	-2.55382	1.87434e-06
ENSMUSG00000064345	Sbk2	-2.47203	0.000146838
ENSMUSG00000064345	Pnpla3	-2.38712	0.000411791
ENSMUSG00000064345	Gm1078	-2.37936	0.000523058
ENSMUSG00000064345	Fah	-2.3452	5.38779e-05
ENSMUSG00000064345	Scd3	-2.33145	0.000518975
ENSMUSG00000064345	Slc4a1	-2.26568	0.0154148
ENSMUSG00000064345	Cryba4	-2.2652	0.00283021
ENSMUSG00000064345	Cdo1	-2.2489	0.00145851
ENSMUSG00000064345	Thrsp	-2.24047	0.0041833
ENSMUSG00000064345	Krt19	-2.19592	0.00792288
ENSMUSG00000064345	Myot	-2.16221	4.59153e-05
ENSMUSG00000064345	Cyfip2	-2.14526	0.000101919
ENSMUSG00000064345	Mme	-2.12279	0.000181147
ENSMUSG00000064345	Ces1d	-2.10933	0.00878626
ENSMUSG00000064345	Fam46c	-2.10896	0.0132959
ENSMUSG00000064345	Rpl3l	-2.09071	0.00253337
ENSMUSG00000064345	Cilp2	-2.08504	0.000238063
ENSMUSG00000064345	Kcnv2	-2.07696	0.00060408
ENSMUSG00000064345	Klhdc7a	-2.05789	0.000772392
ENSMUSG00000064345	Lrtm1	-2.02343	0.000148701
ENSMUSG00000064345	Myh7b	-2.02011	6.82094e-05
ENSMUSG00000064345	AI464131	-2.00622	1.36227e-05
ENSMUSG00000064345	Cyp2e1	-1.99663	0.000474051
ENSMUSG00000064345	Asb5	-1.9957	0.000755481
ENSMUSG00000064345	Prkar2b	-1.98403	0.00128256
ENSMUSG00000064345	Rbfox1	-1.97633	9.45288e-06
ENSMUSG00000064345	Asb14	-1.97126	0.000449961
ENSMUSG00000064345	G0s2	-1.96894	3.06765e-05
ENSMUSG00000064345	Tusc5	-1.94907	0.00126851
ENSMUSG00000064345	Timp4	-1.92934	0.00379727
ENSMUSG00000064345	Ucp3	-1.92261	0.00856752
ENSMUSG00000064345	Fasn	-1.90767	0.00742482
ENSMUSG00000064345	Klhl34	-1.90617	0.0132209
ENSMUSG00000064345	Susd5	-1.88879	0.00205619
ENSMUSG00000064345	Kcnip2	-1.86439	9.05223e-07
ENSMUSG00000064345	Alas2	-1.85763	0.0269551
ENSMUSG00000064345	Slc2a4	-1.85211	0.00210826
ENSMUSG00000064345	Aldh1a1	-1.83369	0.0010768
ENSMUSG00000064345	2310042D19Rik	-1.82505	0.00404991
ENSMUSG00000064345	Lynx1	-1.79818	0.00103251
ENSMUSG00000064345	Plxnb1	-1.79473	6.32866e-06
ENSMUSG00000064345	Amy1	-1.7867	0.00459332
ENSMUSG00000064345	Pcdh12	-1.77563	5.56828e-06
ENSMUSG00000064345	Slc36a2	-1.76034	0.00589736
ENSMUSG00000064345	AU021092	-1.75451	0.00431108
ENSMUSG00000064345	C7	-1.74742	0.00338311
ENSMUSG00000064345	Actg2	-1.72546	0.014445
ENSMUSG00000064345	Hrasls	-1.72455	0.00458646
ENSMUSG00000064345	Cntfr	-1.72135	0.00648121
ENSMUSG00000064345	Cyp2d22	-1.71382	0.000272709
ENSMUSG00000064345	Gm8113	-1.71155	0.000471752
ENSMUSG00000064345	Upk3b	-1.70276	0.00510726
ENSMUSG00000064345	Efcab2	-1.70038	0.00172615
ENSMUSG00000064345	Ehhadh	-1.69285	0.000523058
ENSMUSG00000064345	Asb15	-1.68663	0.00283021
ENSMUSG00000064345	2210407C18Rik	-1.66022	0.0453257
ENSMUSG00000064345	Isg20	-1.65815	0.0456107
ENSMUSG00000064345	Hcn2	-1.65522	0.000862853
ENSMUSG00000064345	Kcna1	-1.6505	0.00109563
ENSMUSG00000064345	Myo5b	-1.64125	4.03847e-05
ENSMUSG00000064345	Pygl	-1.64032	0.0163717
ENSMUSG00000064345	Acaca	-1.63249	0.0064353
ENSMUSG00000064345	Klhl33	-1.63225	0.0269314
ENSMUSG00000064345	Dll4	-1.6295	0.000172135
ENSMUSG00000064345	G630090E17Rik	-1.62509	0.00797627
ENSMUSG00000064345	Tmem100	-1.62122	0.00701993
ENSMUSG00000064345	Mlxipl	-1.61764	0.000737934
ENSMUSG00000064345	Hcn4	-1.61531	0.00198194
ENSMUSG00000064345	Tspan2	-1.61165	0.000444545
ENSMUSG00000064345	Tmem25	-1.60966	0.00297187
ENSMUSG00000064345	Lipe	-1.6045	4.56223e-05
ENSMUSG00000064345	Npnt	-1.60148	0.00113965
ENSMUSG00000064345	Gm14492	-1.59836	9.10132e-05
ENSMUSG00000064345	Fam81a	-1.59587	0.000743477
ENSMUSG00000064345	Tppp	-1.59498	0.000124908
ENSMUSG00000064345	Hsd11b1	-1.59039	0.0034472
ENSMUSG00000064345	Abcb4	-1.59033	0.000256191
ENSMUSG00000064345	Yipf7	-1.5897	0.00983688
ENSMUSG00000064345	Pxmp2	-1.58331	0.0084371
ENSMUSG00000064345	Tcf15	-1.58227	0.00182066
ENSMUSG00000064345	Elovl6	-1.58094	0.0260302
ENSMUSG00000097357	AC129082.1	-1.56582	0.00206309
ENSMUSG00000064345	Pttg1	-1.5656	0.033152
ENSMUSG00000064345	Sec31b	-1.56065	0.000653435
ENSMUSG00000064345	Cd1d1	-1.56016	0.0372678
ENSMUSG00000064345	D3Ertd751e	-1.5564	0.00546199
ENSMUSG00000064345	Phyh	-1.55263	0.00151452
ENSMUSG00000064345	Scube2	-1.55238	0.00253895
ENSMUSG00000064345	Gstk1	-1.5466	0.00663638
ENSMUSG00000064345	Ip6k3	-1.54406	0.00281684
ENSMUSG00000064345	Kcnd2	-1.54037	0.00229257
ENSMUSG00000064345	Slc25a34	-1.53429	0.00365223
ENSMUSG00000064345	Armc2	-1.53024	0.00678517
ENSMUSG00000064345	Ppbp	-1.52672	0.033152
ENSMUSG00000064345	Gsta3	-1.5227	0.024014
ENSMUSG00000064345	AW112010	-1.51846	0.00890394
ENSMUSG00000064345	Optn	-1.51822	0.000201429
ENSMUSG00000064345	Cyp2s1	-1.51656	0.0332297
ENSMUSG00000064345	Ppl	-1.51329	0.00276329
ENSMUSG00000064345	2310010M20Rik	-1.5112	0.000380883
ENSMUSG00000064345	Trim7	-1.50568	0.00133979
ENSMUSG00000064345	Ybx2	-1.50031	0.0449094
ENSMUSG00000064345	Myh11	-1.498	0.000219395
ENSMUSG00000097277	mmu-mir-1839	-1.49661	0.00138613
ENSMUSG00000064345	Rom1	-1.49422	0.00315605
ENSMUSG00000064345	Adora2a	-1.491	0.00411814
ENSMUSG00000064345	Gmnn	-1.48408	0.000260766
ENSMUSG00000090157	Gm16534	-1.48044	0.0064472
ENSMUSG00000064345	Epn3	-1.47567	0.00540717
ENSMUSG00000064345	Itga8	-1.47345	0.000199105
ENSMUSG00000064345	Efemp1	-1.46908	0.00547441
ENSMUSG00000064345	Aqp7	-1.46794	2.61938e-05
ENSMUSG00000064345	Vwa7	-1.4655	0.00561904
ENSMUSG00000064345	Hnmt	-1.46503	0.0154148
ENSMUSG00000064345	Agpat2	-1.46172	0.00533133
ENSMUSG00000064345	Txlnb	-1.46062	0.00636713
ENSMUSG00000064345	Kbtbd13	-1.45989	0.0393796
ENSMUSG00000064345	Col4a3	-1.45931	0.0135502
ENSMUSG00000064345	Coq10a	-1.45185	0.0074453
ENSMUSG00000064345	Lrrn4	-1.45133	0.0140328
ENSMUSG00000064345	Csdc2	-1.4502	0.00248543
ENSMUSG00000064345	Gm10393	-1.44549	0.0461945
ENSMUSG00000064345	Bend5	-1.43962	0.0163397
ENSMUSG00000064345	Epha4	-1.43897	6.78731e-05
ENSMUSG00000097184	CT030736.1	-1.43822	0.0251
ENSMUSG00000064345	Aldh1l1	-1.43769	0.0208293
ENSMUSG00000064345	D9Ertd402e	-1.43581	0.00303731
ENSMUSG00000064345	Dbp	-1.43508	6.54731e-06
ENSMUSG00000064345	Akr1c14	-1.43232	0.0165647
ENSMUSG00000064345	Gm889	-1.43222	0.0132005
ENSMUSG00000064345	Mterfd3	-1.42938	0.00763846
ENSMUSG00000064345	Casq1	-1.4288	0.0472989
ENSMUSG00000064345	P2ry1	-1.42604	0.00895628
ENSMUSG00000064345	Dgat2	-1.42062	0.00931923
ENSMUSG00000064345	Smcr7	-1.42023	0.00212787
ENSMUSG00000064345	Slc25a1	-1.41952	0.0362977
ENSMUSG00000064345	Spata2l	-1.41474	0.00420941
ENSMUSG00000064345	Ppara	-1.41469	0.0053806
ENSMUSG00000064345	Cytl1	-1.41426	0.0192695
ENSMUSG00000064345	Cmya5	-1.41178	0.00373675
ENSMUSG00000064345	Hrc	-1.41142	0.014886
ENSMUSG00000064345	Fabp4	-1.41128	0.00533732
ENSMUSG00000064345	Agpat9	-1.40212	0.000966856
ENSMUSG00000064345	Acta1	-1.4001	0.00776257
ENSMUSG00000064345	Pkia	-1.39177	0.000740786
ENSMUSG00000064345	Ifi27l1	-1.39044	0.000545846
ENSMUSG00000064345	Gpd2	-1.38265	0.00597844
ENSMUSG00000064345	Srrm4	-1.378	0.0190925
ENSMUSG00000064345	Asb18	-1.37773	0.0154148
ENSMUSG00000082884	Gm13339	-1.37377	0.00199867
ENSMUSG00000064345	Sema6c	-1.37335	0.00400239
ENSMUSG00000064345	Cdkn1c	-1.37292	0.000920537
ENSMUSG00000064345	mt-Nd2	-1.37268	0.035333
ENSMUSG00000064345	2310035K24Rik	-1.37182	0.00205381
ENSMUSG00000064345	Gpm6a	-1.37154	0.00376243
ENSMUSG00000064345	Gbp10	-1.37064	0.0118264
ENSMUSG00000064345	Phf1	-1.36987	0.00156036
ENSMUSG00000064345	Cldn5	-1.3675	0.00212787
ENSMUSG00000064345	A530016L24Rik	-1.36736	0.00898908
ENSMUSG00000064345	Fxyd3	-1.36735	0.0252999
ENSMUSG00000064345	Enpp2	-1.36596	0.0376285
ENSMUSG00000064345	Rassf9	-1.36127	0.00754739
ENSMUSG00000064345	Glt25d2	-1.35868	0.013476
ENSMUSG00000072902	Gm10435	-1.35729	0.000271645
ENSMUSG00000064345	Cd300lg	-1.35554	0.000740786
ENSMUSG00000064345	Rarg	-1.35538	0.0010526
ENSMUSG00000064345	Mgat3	-1.35483	0.0166703
ENSMUSG00000064345	Hspa1l	-1.35114	0.0341685
ENSMUSG00000064345	Pcx	-1.35063	0.00546901
ENSMUSG00000064345	Scd4	-1.34975	0.0183728
ENSMUSG00000064345	Magix	-1.34835	0.0375885
ENSMUSG00000064345	Ushbp1	-1.34747	0.000411791
ENSMUSG00000064345	Igsf1	-1.34494	0.0132959
ENSMUSG00000085148	Mir22hg	-1.34111	0.00287284
ENSMUSG00000085069	Gm13111	-1.33667	0.0219522
ENSMUSG00000064345	Pla2g16	-1.33611	0.00193294
ENSMUSG00000064345	Bcl6b	-1.33385	0.00125939
ENSMUSG00000064345	Fsd2	-1.3327	0.0196473
ENSMUSG00000064345	Atp1b2	-1.32506	0.00252165
ENSMUSG00000064345	Ctf1	-1.32182	0.0220466
ENSMUSG00000064345	Alas1	-1.31872	0.00161878
ENSMUSG00000064345	Elmod3	-1.31685	0.00131186
ENSMUSG00000064345	Tspan13	-1.31682	0.000271427
ENSMUSG00000064345	Kifc2	-1.31624	0.0283422
ENSMUSG00000064345	Rftn2	-1.31382	0.00597844
ENSMUSG00000064345	Kcnj2	-1.31195	0.00210123
ENSMUSG00000064345	Cav2	-1.3099	0.000310409
ENSMUSG00000064345	Ppp1r3b	-1.30741	0.00110206
ENSMUSG00000064345	Acadm	-1.30513	0.0311593
ENSMUSG00000010492	Gm16119	-1.30353	0.0275339
ENSMUSG00000064345	Pcp4l1	-1.30183	0.0310751
ENSMUSG00000064345	Nudt7	-1.3007	0.00213998
ENSMUSG00000064345	Wnt11	-1.30055	0.0263146
ENSMUSG00000064345	Cdc42ep2	-1.29867	0.00178651
ENSMUSG00000064345	Fam13a	-1.29668	0.000653435
ENSMUSG00000064345	Gm9747	-1.29422	0.0105274
ENSMUSG00000064345	Rarres2	-1.29313	0.00212787
ENSMUSG00000064345	AI317395	-1.28991	0.028269
ENSMUSG00000064345	Ptgfr	-1.28795	0.0119478
ENSMUSG00000064345	Lpin1	-1.28759	0.00261257
ENSMUSG00000064345	Acsl1	-1.28723	0.0283116
ENSMUSG00000064345	Grm1	-1.287	0.00317987
ENSMUSG00000064345	Crat	-1.2787	0.0112869
ENSMUSG00000064345	Rnf207	-1.27834	0.000126349
ENSMUSG00000064345	Trpm4	-1.27709	0.00127505
ENSMUSG00000064345	Tceal1	-1.27661	0.017314
ENSMUSG00000064345	Rxrg	-1.27576	0.017314
ENSMUSG00000064345	Wif1	-1.27302	0.0393796
ENSMUSG00000064345	Esrrb	-1.27052	0.0255466
ENSMUSG00000064345	Mettl7a1	-1.26403	0.00664555
ENSMUSG00000064345	Gstt1	-1.26238	0.0173621
ENSMUSG00000064345	Mapt	-1.2603	0.00892166
ENSMUSG00000064345	Kcnj11	-1.25895	0.0158607
ENSMUSG00000064345	Acacb	-1.25593	0.00467422
ENSMUSG00000064345	Plin4	-1.25569	0.0208704
ENSMUSG00000064345	Gm10222	-1.25553	0.00404991
ENSMUSG00000064345	Gstt2	-1.25369	0.0211831
ENSMUSG00000064345	Mtfp1	-1.25165	0.0217961
ENSMUSG00000097729	AC108401.2	-1.24939	0.00587122
ENSMUSG00000090086	AI480526	-1.24928	0.0322347
ENSMUSG00000064345	Ppargc1a	-1.24406	0.00300423
ENSMUSG00000064345	mt-Nd4l	-1.24271	0.00359603
ENSMUSG00000064345	Suox	-1.2401	0.002486
ENSMUSG00000064345	Trim63	-1.23996	0.00485507
ENSMUSG00000064345	Gpr22	-1.2333	0.0118449
ENSMUSG00000064345	Fam160a1	-1.22928	0.00311673
ENSMUSG00000064345	38231	-1.22789	0.00433998
ENSMUSG00000064345	Grip2	-1.2263	0.00540717
ENSMUSG00000064345	As3mt	-1.22628	0.00411983
ENSMUSG00000064345	A930016O22Rik	-1.22547	0.0333389
ENSMUSG00000064345	Egflam	-1.22475	0.00918155
ENSMUSG00000064345	Ugp2	-1.22475	0.00610085
ENSMUSG00000064345	Tcea3	-1.22464	0.00852569
ENSMUSG00000064345	Slc25a26	-1.22248	0.00836075
ENSMUSG00000082179	Gm11407	-1.22247	0.000541537
ENSMUSG00000064345	Hccs	-1.22218	0.00122317
ENSMUSG00000085438	1700020I14Rik	-1.22129	0.00130273
ENSMUSG00000064345	Amot	-1.21977	0.00287284
ENSMUSG00000064345	Map4k2	-1.21248	0.0211831
ENSMUSG00000064345	Rhbdl3	-1.20879	0.00716601
ENSMUSG00000064345	5730469M10Rik	-1.20783	0.0254236
ENSMUSG00000064345	Igfbp6	-1.20698	0.00359354
ENSMUSG00000064345	Itgb6	-1.20576	0.00908514
ENSMUSG00000064345	Slc25a20	-1.20416	0.0150232
ENSMUSG00000097324	AC148011.1	-1.20312	0.0188892
ENSMUSG00000064345	Lmcd1	-1.20205	0.0106489
ENSMUSG00000064345	Zrsr1	-1.20057	0.00543867
ENSMUSG00000064345	Cxcr7	-1.19887	0.00657707
ENSMUSG00000064345	Il28ra	-1.1979	0.0360696
ENSMUSG00000064345	Pkd2l2	-1.19571	0.0192695
ENSMUSG00000064345	Kcnn2	-1.19416	0.0162761
ENSMUSG00000064345	Cldn15	-1.19378	0.0311593
ENSMUSG00000064345	Crhr2	-1.19327	0.0315577
ENSMUSG00000064345	Lmod1	-1.19264	0.0207224
ENSMUSG00000064345	Cish	-1.19142	0.00561904
ENSMUSG00000064345	Slc22a23	-1.18649	0.00241307
ENSMUSG00000064345	Cpeb3	-1.18456	0.000256191
ENSMUSG00000064345	Trp53i11	-1.18439	0.038378
ENSMUSG00000064345	Tkt	-1.18401	0.0429784
ENSMUSG00000064345	Fitm1	-1.18356	0.0376285
ENSMUSG00000064345	Gm14446	-1.18308	0.0395898
ENSMUSG00000064345	Dnajc28	-1.18276	0.0283422
ENSMUSG00000097350	AC087901.1	-1.18264	0.0471609
ENSMUSG00000064345	AI316807	-1.18252	0.00701993
ENSMUSG00000064345	Lysmd3	-1.17803	0.00208887
ENSMUSG00000048442	2210020M01Rik	-1.17701	0.0227871
ENSMUSG00000064345	Sh3tc2	-1.17646	0.0150031
ENSMUSG00000064345	Lrrc39	-1.17607	0.0231499
ENSMUSG00000064345	Ccng1	-1.1742	0.0294046
ENSMUSG00000064345	Asap3	-1.17087	0.0093603
ENSMUSG00000064345	Rasl12	-1.16955	0.0176961
ENSMUSG00000064345	Klhdc1	-1.16796	0.017277
ENSMUSG00000064345	Plin3	-1.16509	0.0043658
ENSMUSG00000064345	Gpr4	-1.16412	0.0310619
ENSMUSG00000064345	Cyp4b1	-1.16193	0.0447574
ENSMUSG00000064345	Lgi4	-1.16083	0.0291027
ENSMUSG00000064345	Zfp358	-1.16025	0.00206309
ENSMUSG00000064345	Cd59a	-1.15561	0.0075818
ENSMUSG00000064345	Thbd	-1.15496	0.00189049
ENSMUSG00000064345	Ablim3	-1.15474	0.00695007
ENSMUSG00000064345	Gstm7	-1.15119	0.0496172
ENSMUSG00000064345	Aldh4a1	-1.14876	0.00264534
ENSMUSG00000096929	mmu-mir-29b-2	-1.14858	0.0384946
ENSMUSG00000064345	Cpt2	-1.14841	0.00705456
ENSMUSG00000064345	Wnk2	-1.14731	0.00623012
ENSMUSG00000064345	Ccdc28b	-1.1459	0.0158462
ENSMUSG00000064345	Dennd4b	-1.14268	0.000107507
ENSMUSG00000064345	Irf1	-1.14072	0.00256954
ENSMUSG00000064345	Pla2g4e	-1.13911	0.0478184
ENSMUSG00000064345	Krba1	-1.13505	0.00754739
ENSMUSG00000097317	AL691450.1	-1.13503	0.0317304
ENSMUSG00000064345	mt-Nd6	-1.13494	0.017642
ENSMUSG00000064345	Pkhd1l1	-1.13388	0.0187297
ENSMUSG00000064345	Nr3c2	-1.13092	0.0166357
ENSMUSG00000064345	Irs1	-1.13046	0.00282684
ENSMUSG00000064345	Gpr17	-1.13021	0.0449094
ENSMUSG00000064345	Adrbk2	-1.12864	0.00548477
ENSMUSG00000064345	Myct1	-1.12625	0.0134859
ENSMUSG00000064345	Slc41a3	-1.12538	0.00373716
ENSMUSG00000064345	Fbxo40	-1.1223	0.018186
ENSMUSG00000047011	Mtap4	-1.12186	0.0091644
ENSMUSG00000064345	Dusp8	-1.12	0.00543975
ENSMUSG00000064345	Mylk4	-1.1199	0.0293846
ENSMUSG00000064345	Tenc1	-1.11744	0.00208677
ENSMUSG00000064345	Gm20683	-1.11713	0.0109657
ENSMUSG00000064345	Nabp1	-1.11692	0.00689237
ENSMUSG00000064345	Acad11	-1.11688	0.0196473
ENSMUSG00000064345	Lrrc14b	-1.11666	0.0314662
ENSMUSG00000064345	Chpt1	-1.11546	0.0276922
ENSMUSG00000064345	Lims2	-1.11543	0.0366881
ENSMUSG00000064345	Mn1	-1.11286	0.00208887
ENSMUSG00000064345	Vstm4	-1.1123	0.0154336
ENSMUSG00000064345	Pfkfb2	-1.10997	0.00998769
ENSMUSG00000064345	Asb11	-1.10981	0.0378856
ENSMUSG00000064345	Maob	-1.10981	0.0252181
ENSMUSG00000064345	Zfp768	-1.10756	0.0111594
ENSMUSG00000064345	Trp53inp2	-1.10385	0.0222181
ENSMUSG00000064345	Sntb1	-1.10343	0.041949
ENSMUSG00000064345	Smtn	-1.10212	0.00093566
ENSMUSG00000064345	Hsdl2	-1.10114	0.0298572
ENSMUSG00000064345	4930481A15Rik	-1.09916	0.0211723
ENSMUSG00000064345	Tppp3	-1.09905	0.0431722
ENSMUSG00000075514	Gm13375	-1.09892	0.0136895
ENSMUSG00000064345	Arhgef19	-1.09743	0.033152
ENSMUSG00000064345	Gbp9	-1.09643	0.0341968
ENSMUSG00000064345	Plbd1	-1.0957	0.00835507
ENSMUSG00000064345	Ppp1r3c	-1.09549	0.0251
ENSMUSG00000064345	Abcb1a	-1.09382	0.00985691
ENSMUSG00000064345	Blcap	-1.09348	0.00235916
ENSMUSG00000064345	Prox1	-1.09135	0.00165045
ENSMUSG00000064345	Myo5c	-1.09008	0.0288227
ENSMUSG00000064345	Lmod3	-1.08925	0.031322
ENSMUSG00000064345	Chd3	-1.08751	0.0346981
ENSMUSG00000064345	Egln1	-1.08659	0.0101855
ENSMUSG00000092397	C130080G10Rik	-1.08404	0.0310619
ENSMUSG00000064345	Gm1614	-1.0828	0.00962658
ENSMUSG00000064345	Robo4	-1.08234	0.00957534
ENSMUSG00000064345	Rasl10b	-1.08067	0.0498262
ENSMUSG00000064345	Tmem143	-1.08009	0.00801996
ENSMUSG00000064345	Cux2	-1.07984	0.019713
ENSMUSG00000064345	Gpcpd1	-1.07857	0.0288161
ENSMUSG00000064345	Zfp691	-1.07675	0.0103473
ENSMUSG00000064345	Lmod2	-1.07547	0.0182848
ENSMUSG00000064345	3110057O12Rik	-1.07427	0.00523193
ENSMUSG00000064345	Pvrl2	-1.07136	0.00966392
ENSMUSG00000064345	Rilpl1	-1.06992	0.0320364
ENSMUSG00000064345	Tmem218	-1.06861	0.0356371
ENSMUSG00000064345	Vegfb	-1.06835	0.00322968
ENSMUSG00000064345	Cdkn1b	-1.06656	0.00243324
ENSMUSG00000064345	2310067B10Rik	-1.06608	0.000531317
ENSMUSG00000064345	Pdhb	-1.06528	0.0460216
ENSMUSG00000064345	Mospd1	-1.06488	0.0144587
ENSMUSG00000064345	Scrn1	-1.06359	0.0143391
ENSMUSG00000064345	Caskin2	-1.06301	0.000696407
ENSMUSG00000064345	Pank1	-1.06027	0.0182765
ENSMUSG00000064345	AC154271.1	-1.05949	0.000591599
ENSMUSG00000064345	Apbb1	-1.05537	0.0251
ENSMUSG00000064345	Me1	-1.05447	0.0116113
ENSMUSG00000064345	Vwa3a	-1.05295	0.0455946
ENSMUSG00000064345	2310028H24Rik	-1.05082	0.0164884
ENSMUSG00000064345	Adcy4	-1.05	0.00858874
ENSMUSG00000064345	Rgnef	-1.04826	0.0154919
ENSMUSG00000064345	Pdk2	-1.04681	0.00921795
ENSMUSG00000064345	Camk2n1	-1.04679	0.0174778
ENSMUSG00000064345	1700040L02Rik	-1.04668	0.0471677
ENSMUSG00000097006	AC122821.1	-1.04392	0.00852704
ENSMUSG00000064345	mt-Atp8	-1.04088	0.0430278
ENSMUSG00000064345	Gimap4	-1.0386	0.0205108
ENSMUSG00000064345	Dusp1	-1.03793	0.00789413
ENSMUSG00000064345	Prr14	-1.03749	0.00718236
ENSMUSG00000064345	Nos2	-1.03642	0.0370103
ENSMUSG00000064345	Frmd5	-1.03532	0.0125079
ENSMUSG00000045104	Gm5514	-1.03456	0.0325216
ENSMUSG00000064345	Coq10b	-1.03421	0.0074453
ENSMUSG00000064345	Pcnt	-1.03317	0.000928437
ENSMUSG00000064345	Rasgrp3	-1.03298	0.00315605
ENSMUSG00000081043	Gm11512	-1.03181	0.0261121
ENSMUSG00000064345	Kansl1l	-1.03159	0.00477354
ENSMUSG00000064345	Higd1a	-1.03152	0.0358683
ENSMUSG00000064345	Rgs4	-1.0302	0.0101855
ENSMUSG00000064345	Cxcl12	-1.02995	9.45988e-05
ENSMUSG00000064345	Erbb3	-1.02946	0.0173498
ENSMUSG00000064345	Nov	-1.02768	0.0350328
ENSMUSG00000064345	Vamp5	-1.02768	0.0188678
ENSMUSG00000064345	Acot11	-1.02619	0.0430015
ENSMUSG00000064345	Efcab4a	-1.02489	0.00945346
ENSMUSG00000064345	Igfbp5	-1.02417	0.00444055
ENSMUSG00000064345	Gng11	-1.02033	0.020605
ENSMUSG00000064345	Ghr	-1.02025	0.00540717
ENSMUSG00000064345	Ift81	-1.01898	0.0375373
ENSMUSG00000064345	Ano1	-1.01858	0.016126
ENSMUSG00000064345	Slc25a11	-1.0174	0.0262964
ENSMUSG00000064345	Acot2	-1.0165	0.0192597
ENSMUSG00000064345	Epm2a	-1.01623	0.0300861
ENSMUSG00000064345	Kcnb1	-1.01556	0.0107533
ENSMUSG00000064345	Plin2	-1.01482	0.00345953
ENSMUSG00000064345	Hsd17b11	-1.01367	0.0135546
ENSMUSG00000097353	AC170752.1	-1.01223	0.0283422
ENSMUSG00000064345	Rhot2	-1.01206	0.000810248
ENSMUSG00000091562	Gm9581	-1.01182	0.00315605
ENSMUSG00000064345	Chrm2	-1.01114	0.00229498
ENSMUSG00000064345	Tnfaip2	-1.00943	0.00556495
ENSMUSG00000064345	Myzap	-1.00501	0.0154148
ENSMUSG00000064345	Fgd5	-1.0045	0.00378181
ENSMUSG00000064345	Tmem82	-1.00305	0.0215053
ENSMUSG00000064345	Slc46a3	-1.00268	0.0361084
ENSMUSG00000064345	Rnf122	-1.00173	0.0367445
ENSMUSG00000064345	S1pr3	-1.00137	0.00501058
ENSMUSG00000064345	Oplah	-1.00128	0.00718236
ENSMUSG00000064345	Klhl24	-1.00097	0.0336975
ENSMUSG00000064345	Tmem182	-0.997788	0.0360696
ENSMUSG00000064345	2610008E11Rik	-0.997593	0.015834
ENSMUSG00000064345	Amotl2	-0.997204	0.00162777
ENSMUSG00000064345	Kdr	-0.996569	0.00376243
ENSMUSG00000064345	Snrk	-0.995948	0.0087008
ENSMUSG00000064345	Tek	-0.995926	0.0141432
ENSMUSG00000064345	Vldlr	-0.994917	0.0190823
ENSMUSG00000064345	Metap1d	-0.992291	0.0249994
ENSMUSG00000064345	Foxo4	-0.99228	0.00528817
ENSMUSG00000064345	Epas1	-0.990529	0.00479844
ENSMUSG00000064345	Rrad	-0.990248	0.0201138
ENSMUSG00000064345	Plekhf1	-0.990161	0.0275824
ENSMUSG00000064345	Sdr39u1	-0.986517	0.0275474
ENSMUSG00000064345	Fastk	-0.986482	0.0154148
ENSMUSG00000064345	C130074G19Rik	-0.985667	0.00893514
ENSMUSG00000064345	Kremen1	-0.984072	0.00298783
ENSMUSG00000064345	Pim1	-0.979472	0.0240075
ENSMUSG00000064345	Btnl9	-0.978562	0.0151215
ENSMUSG00000064345	Coro6	-0.977281	0.00617529
ENSMUSG00000064345	Acss1	-0.975858	0.0426154
ENSMUSG00000064345	Nr1d1	-0.975311	0.00270364
ENSMUSG00000064345	Chkb	-0.973661	0.0371554
ENSMUSG00000064345	Zfp641	-0.973493	0.0424867
ENSMUSG00000064345	Ppfibp2	-0.971927	0.0203502
ENSMUSG00000064345	Nrarp	-0.971528	0.0232612
ENSMUSG00000064345	Fech	-0.97094	0.0156582
ENSMUSG00000064345	Dgat1	-0.966322	0.0115992
ENSMUSG00000064345	Tmem65	-0.966058	0.0344275
ENSMUSG00000064345	Rassf3	-0.964439	0.00674428
ENSMUSG00000064345	Zfp651	-0.963951	0.00847437
ENSMUSG00000064345	Ceacam1	-0.960641	0.0491407
ENSMUSG00000064345	Hspa12b	-0.954635	0.0101369
ENSMUSG00000064345	Hspa12a	-0.953072	0.0152393
ENSMUSG00000064345	Aatk	-0.951456	0.0359585
ENSMUSG00000064345	Trim54	-0.951105	0.0364648
ENSMUSG00000064345	Alpk3	-0.95104	0.0114519
ENSMUSG00000064345	Akap12	-0.949883	0.00167644
ENSMUSG00000064345	Aoc3	-0.947115	0.00862523
ENSMUSG00000064345	Gtpbp2	-0.946307	0.00204378
ENSMUSG00000064345	Gpsm1	-0.945358	0.0480988
ENSMUSG00000064345	Dennd3	-0.944993	0.0348736
ENSMUSG00000064345	Crybg3	-0.944114	0.00236724
ENSMUSG00000064345	Ric8b	-0.94336	0.0136895
ENSMUSG00000064345	Abcd3	-0.942407	0.00710423
ENSMUSG00000064345	0610009O20Rik	-0.939853	0.0227542
ENSMUSG00000064345	Pnpla2	-0.939259	0.0192597
ENSMUSG00000064345	Dcaf11	-0.938101	0.0120991
ENSMUSG00000064345	Ppip5k1	-0.936977	0.00165779
ENSMUSG00000064345	Cd200	-0.936964	0.0235101
ENSMUSG00000064345	Sox7	-0.936369	0.0182765
ENSMUSG00000064345	Dok4	-0.935927	0.0246521
ENSMUSG00000064345	Sh2d3c	-0.934359	0.0346236
ENSMUSG00000064345	Slc27a1	-0.933873	0.00935961
ENSMUSG00000064345	Irgm2	-0.933681	0.0300538
ENSMUSG00000097245	RP23-91L18.4	-0.933122	0.0235877
ENSMUSG00000064345	BC006779	-0.930757	0.030573
ENSMUSG00000064345	Gbp2	-0.929294	0.017808
ENSMUSG00000064345	Ube2b	-0.92855	0.0129451
ENSMUSG00000064345	Lbh	-0.927993	0.0137663
ENSMUSG00000064345	Gigyf1	-0.926259	0.0441028
ENSMUSG00000064345	Tsc22d4	-0.925016	0.00516909
ENSMUSG00000064345	A930001N09Rik	-0.923757	0.00315605
ENSMUSG00000064345	Tecpr1	-0.923347	0.00179013
ENSMUSG00000064345	AK157302	-0.922342	0.0235116
ENSMUSG00000064345	Dnajb5	-0.921896	0.016047
ENSMUSG00000064345	Pgpep1	-0.921632	0.006758
ENSMUSG00000097799	AL772299.1	-0.920806	0.0214394
ENSMUSG00000064345	AI314976	-0.920095	0.0471677
ENSMUSG00000064345	Pcmtd2	-0.917841	0.00462292
ENSMUSG00000064345	Vegfa	-0.917191	0.00997635
ENSMUSG00000064345	Ppp1r37	-0.910517	0.00307122
ENSMUSG00000064345	Etl4	-0.909234	0.0106109
ENSMUSG00000064345	Fmod	-0.909156	0.0486678
ENSMUSG00000064345	Mfn1	-0.907461	0.0361883
ENSMUSG00000064345	Tob2	-0.90743	0.00414873
ENSMUSG00000064345	Rnf128	-0.904833	0.027841
ENSMUSG00000064345	Mylk	-0.903557	0.0067057
ENSMUSG00000064345	Mapk10	-0.902031	0.0467235
ENSMUSG00000064345	H2afv	-0.90159	0.0358977
ENSMUSG00000064345	Per3	-0.899249	0.00587403
ENSMUSG00000064345	Taf7	-0.898735	0.0413445
ENSMUSG00000064345	Rbm38	-0.898423	0.00687632
ENSMUSG00000064345	Pcyt1a	-0.89831	0.00563993
ENSMUSG00000064345	Rnf10	-0.895587	0.0119478
ENSMUSG00000064345	Acox1	-0.894614	0.0329059
ENSMUSG00000064345	Aldh6a1	-0.894016	0.0498262
ENSMUSG00000097414	AC161165.1	-0.893909	0.0432469
ENSMUSG00000064345	Uba7	-0.891235	0.0456856
ENSMUSG00000064345	Adamts7	-0.890179	0.0239556
ENSMUSG00000064345	Nexn	-0.88803	0.0045523
ENSMUSG00000064345	Slc37a1	-0.885041	0.0269314
ENSMUSG00000064345	Ska2	-0.884683	0.0413445
ENSMUSG00000064345	Twf2	-0.884255	0.0170799
ENSMUSG00000064345	Nedd9	-0.881852	0.00873487
ENSMUSG00000064345	Tmem126b	-0.881799	0.0279645
ENSMUSG00000064345	Pigo	-0.881743	0.0124706
ENSMUSG00000064345	Apba3	-0.881041	0.0149941
ENSMUSG00000064345	Gimap6	-0.879873	0.0379577
ENSMUSG00000064345	Efnb2	-0.878833	0.0302623
ENSMUSG00000089875	Etohd2	-0.878006	0.0471677
ENSMUSG00000064345	Fam76a	-0.876668	0.01587
ENSMUSG00000064345	Rapgef3	-0.876566	0.0285727
ENSMUSG00000064345	Gcdh	-0.875393	0.0421466
ENSMUSG00000064345	Zbtb4	-0.873383	0.00138828
ENSMUSG00000064345	Ppap2b	-0.872528	0.00875341
ENSMUSG00000064345	Kcnk3	-0.87108	0.00561904
ENSMUSG00000064345	Mlycd	-0.870676	0.0384665
ENSMUSG00000064345	6530418L21Rik	-0.870133	0.0138053
ENSMUSG00000064345	Pitpnc1	-0.869062	0.00765519
ENSMUSG00000064345	Dhdh	-0.86827	0.0341968
ENSMUSG00000064345	Rnf167	-0.865958	0.0275824
ENSMUSG00000064345	Foxj2	-0.863465	0.00540717
ENSMUSG00000064345	Acad10	-0.862497	0.0298572
ENSMUSG00000064345	Numb	-0.861678	0.0196473
ENSMUSG00000064345	Dsc2	-0.859752	0.0283422
ENSMUSG00000064345	Ablim1	-0.858773	0.0208704
ENSMUSG00000064345	Zfp187	-0.858265	0.00893514
ENSMUSG00000064345	Rab28	-0.857442	0.0344275
ENSMUSG00000064345	Zfp606	-0.855074	0.0376285
ENSMUSG00000064345	Pcmtd1	-0.853745	0.00729561
ENSMUSG00000064345	Zbtb7b	-0.848091	0.0176185
ENSMUSG00000064345	Gpr157	-0.846684	0.0157292
ENSMUSG00000064345	Rab12	-0.846122	0.0207637
ENSMUSG00000064345	Rnf31	-0.845382	0.0253891
ENSMUSG00000064345	Dhrs7	-0.845179	0.0330864
ENSMUSG00000064345	Aldh5a1	-0.844605	0.0447496
ENSMUSG00000064345	Pnrc1	-0.842694	0.00587122
ENSMUSG00000064345	Hmgb3	-0.842645	0.0166148
ENSMUSG00000064345	Ntn1	-0.842494	0.0245106
ENSMUSG00000064345	Coq5	-0.841964	0.0348736
ENSMUSG00000064345	Cnst	-0.837675	0.00657707
ENSMUSG00000064345	Mmrn2	-0.834444	0.013476
ENSMUSG00000064345	Zfp426	-0.833158	0.0401532
ENSMUSG00000064345	1110007C09Rik	-0.832108	0.0493796
ENSMUSG00000064345	Snx33	-0.831838	0.0368418
ENSMUSG00000064345	Arhgef10	-0.831651	0.010302
ENSMUSG00000064345	Agpat3	-0.831621	0.0244612
ENSMUSG00000064345	Zfp68	-0.830452	0.017612
ENSMUSG00000064345	Msl3	-0.830395	0.0188991
ENSMUSG00000064345	Qrsl1	-0.830135	0.0424896
ENSMUSG00000064345	Aktip	-0.822626	0.0346236
ENSMUSG00000064345	Itpkb	-0.82228	0.0299217
ENSMUSG00000064345	Lrig2	-0.821588	0.0260574
ENSMUSG00000064345	Fam43a	-0.819739	0.0142828
ENSMUSG00000064345	Gpbp1l1	-0.817356	0.00245237
ENSMUSG00000064345	Ccdc21	-0.81131	0.00789413
ENSMUSG00000064345	Parp6	-0.81122	0.0345777
ENSMUSG00000064345	Mcart1	-0.810736	0.007945
ENSMUSG00000064345	Calcoco1	-0.809371	0.0160274
ENSMUSG00000064345	Iqsec1	-0.809039	0.00543867
ENSMUSG00000064345	Jak2	-0.808127	0.0116741
ENSMUSG00000064345	Entpd4	-0.807039	0.0496898
ENSMUSG00000064345	Erc1	-0.806709	0.00617529
ENSMUSG00000064345	Zfp945	-0.806367	0.0246451
ENSMUSG00000064345	Pptc7	-0.805685	0.0211712
ENSMUSG00000064345	Tie1	-0.804624	0.0372707
ENSMUSG00000064345	Coq6	-0.804173	0.0363844
ENSMUSG00000064345	Zfand5	-0.801439	0.0228775
ENSMUSG00000064345	Foxn3	-0.798876	0.0120344
ENSMUSG00000064345	Pde7a	-0.79816	0.0391709
ENSMUSG00000064345	D5Ertd579e	-0.79088	0.0204489
ENSMUSG00000064345	8430410K20Rik	-0.78806	0.0320364
ENSMUSG00000064345	Fam73b	-0.78647	0.0311593
ENSMUSG00000064345	Zhx2	-0.786263	0.0345491
ENSMUSG00000064345	Ankmy2	-0.784272	0.0442991
ENSMUSG00000064345	Wdtc1	-0.784129	0.0116113
ENSMUSG00000064345	AW549877	-0.782926	0.0202789
ENSMUSG00000064345	Fundc1	-0.782068	0.0367798
ENSMUSG00000064345	Pde2a	-0.781815	0.0386738
ENSMUSG00000064345	Ulk1	-0.781632	0.00681376
ENSMUSG00000064345	Cdh5	-0.781286	0.0317489
ENSMUSG00000064345	Egfl7	-0.780117	0.0248328
ENSMUSG00000064345	D17Wsu92e	-0.779115	0.0291027
ENSMUSG00000064345	Hcfc1r1	-0.777226	0.0420353
ENSMUSG00000064345	Smarcd1	-0.776539	0.0409006
ENSMUSG00000064345	Gpr146	-0.776282	0.0208704
ENSMUSG00000064345	Abhd8	-0.775193	0.0411062
ENSMUSG00000064345	Pdpr	-0.774516	0.0208075
ENSMUSG00000064345	Rxra	-0.772872	0.0141474
ENSMUSG00000064345	Npr1	-0.772248	0.0286873
ENSMUSG00000064345	Fam63b	-0.768088	0.00516909
ENSMUSG00000064345	Ppm1l	-0.766867	0.0193259
ENSMUSG00000064345	Hdac5	-0.76441	0.0163717
ENSMUSG00000064345	Zfp238	-0.764151	0.0337604
ENSMUSG00000064345	38777	-0.760376	0.0176782
ENSMUSG00000064345	Etfa	-0.755992	0.0360396
ENSMUSG00000064345	Map1lc3b	-0.753913	0.0355976
ENSMUSG00000064345	Ubxn2a	-0.753596	0.0348736
ENSMUSG00000064345	Casz1	-0.753522	0.0257307
ENSMUSG00000064345	Rab21	-0.753301	0.0196473
ENSMUSG00000064345	Marf1	-0.751971	0.0103128
ENSMUSG00000064345	Slc35e1	-0.751107	0.0311975
ENSMUSG00000064345	Ppp6r2	-0.74951	0.030895
ENSMUSG00000064345	Sh2b1	-0.749202	0.0201863
ENSMUSG00000064345	Plce1	-0.746669	0.0164933
ENSMUSG00000064345	Ip6k1	-0.743364	0.0143558
ENSMUSG00000064345	Cyhr1	-0.739406	0.0245822
ENSMUSG00000064345	Arhgap12	-0.737484	0.0329059
ENSMUSG00000064345	Flcn	-0.736254	0.027077
ENSMUSG00000064345	Vezf1	-0.733365	0.00936558
ENSMUSG00000064345	Spsb3	-0.731511	0.0401903
ENSMUSG00000064345	Hif1an	-0.731158	0.0196473
ENSMUSG00000064345	Atg9a	-0.727481	0.0336975
ENSMUSG00000064345	Narfl	-0.726229	0.0434578
ENSMUSG00000064345	Zfp512	-0.724886	0.0460216
ENSMUSG00000064345	Golph3l	-0.724638	0.0470776
ENSMUSG00000064345	Kitl	-0.724233	0.032793
ENSMUSG00000064345	Mrpl18	-0.724209	0.0425629
ENSMUSG00000064345	Rbm5	-0.722684	0.0288222
ENSMUSG00000064345	Zfp46	-0.719145	0.0459962
ENSMUSG00000064345	Evi5l	-0.719046	0.0459086
ENSMUSG00000064345	Gvin1	-0.718864	0.0469983
ENSMUSG00000064345	Dhrs3	-0.715632	0.0393796
ENSMUSG00000064345	Prkag1	-0.714738	0.0455194
ENSMUSG00000064345	Myo6	-0.714726	0.0495473
ENSMUSG00000064345	Rnf19a	-0.710137	0.0208704
ENSMUSG00000064345	Isca1	-0.708996	0.0476386
ENSMUSG00000064345	Thra	-0.707954	0.0255446
ENSMUSG00000064345	Zfp629	-0.707463	0.0283422
ENSMUSG00000064345	Adcy5	-0.702135	0.049151
ENSMUSG00000064345	Smarcc2	-0.698108	0.0174052
ENSMUSG00000064345	Gys1	-0.696719	0.0415425
ENSMUSG00000064345	Pbxip1	-0.696327	0.0237342
ENSMUSG00000064345	Sh3bp5l	-0.694595	0.0401532
ENSMUSG00000064345	Raf1	-0.694536	0.0324494
ENSMUSG00000064345	Zranb1	-0.69298	0.0357259
ENSMUSG00000064345	Dock6	-0.688377	0.0454371
ENSMUSG00000064345	Cdip1	-0.687784	0.0211831
ENSMUSG00000064345	Nipal3	-0.687622	0.0490785
ENSMUSG00000064345	Pdzd2	-0.68302	0.0468924
ENSMUSG00000064345	Slc12a7	-0.677357	0.0177595
ENSMUSG00000064345	R3hdm2	-0.676838	0.0176495
ENSMUSG00000064345	1810013L24Rik	-0.672635	0.022829
ENSMUSG00000064345	Tgoln1	-0.670938	0.0359979
ENSMUSG00000064345	Mtmr3	-0.665029	0.0226233
ENSMUSG00000064345	Plekha2	-0.664993	0.0234308
ENSMUSG00000064345	Mfhas1	-0.664824	0.0314022
ENSMUSG00000064345	Rab5b	-0.660756	0.0410147
ENSMUSG00000064345	Zfp260	-0.657985	0.0347074
ENSMUSG00000064345	Msl1	-0.657171	0.0172475
ENSMUSG00000064345	Dpf2	-0.655363	0.0338707
ENSMUSG00000064345	1110003E01Rik	-0.651373	0.0393889
ENSMUSG00000064345	Lmbrd1	-0.649068	0.0488885
ENSMUSG00000064345	Bcl2l13	-0.64829	0.0367495
ENSMUSG00000064345	Plekhm2	-0.644345	0.0485091
ENSMUSG00000064345	Cyth1	-0.641252	0.0471609
ENSMUSG00000064345	Fry	-0.638215	0.0472989
ENSMUSG00000064345	Rab11b	-0.633119	0.0367445
ENSMUSG00000064345	Ube2r2	-0.63211	0.0255466
ENSMUSG00000064345	Zyg11b	-0.632032	0.0472989
ENSMUSG00000064345	Ube2h	-0.631211	0.0391639
ENSMUSG00000064345	Rb1cc1	-0.628416	0.0355443
ENSMUSG00000064345	Zfp644	-0.625936	0.0462167
ENSMUSG00000064345	Rab22a	-0.6204	0.036773
ENSMUSG00000064345	H1f0	-0.609621	0.0496898
ENSMUSG00000064345	Ctdsp2	-0.609581	0.0495473
ENSMUSG00000064345	t9jipk0m	-0.600009	0.0435668
