# Supplementary material for: HRas and Myc synergistically induce cell cycle progression and apoptosis of murine cardiomyocytes
Source: Front Cardiovasc Med. 2022 Oct 20;9:948281. doi: 10.3389/fcvm.2022.948281 (PMC9630352; doi:10.3389/fcvm.2022.948281)
Supplement: Supplementary file 3 [file Table_2.xlsx]

## Sheet: Sheet1
Supplemental Table 2: Enricher output of GO biological processes overlap with common elements in Myc Liver UP, Myc/AAV-Cyclin T1 heart UP and Myc/HRas heart UP.
Term	Overlap	P-value	Adjusted P-value	Old P-value	Old Adjusted P-value	Odds Ratio	Combined Score	Genes
ribosome biogenesis (GO:0042254)	56/226	1.06711e-55	9.99887e-53	0	0	30.9869	3922.23	PAK1IP1;WDR3;PWP2;WDR46;WDR43;RRP9;FBL;NOB1;UTP14A;UTP15;WDR36;DIS3;TEX10;WDR74;WDR75;IMP4;URB2;UTP18;GNL3;LSG1;EBNA1BP2;DKC1;NOA1;MRTO4;NAF1;DDX27;NIP7;HEATR1;NOLC1;NOC4L;NOL9;SDAD1;RPF2;NOL6;RRP7A;PDCD11;PES1;BMS1;DHX37;RRS1;SURF6;HEATR3;UTP20;EXOSC1;MDN1;NOP56;NOP14;NOP58;NOP16;RPP40;RRP1B;WDR12;WDR55;BOP1;MPHOSPH10;TSR1
rRNA processing (GO:0006364)	47/202	3.05223e-45	1.42997e-42	0	0	27.3616	2804.58	DDX27;WDR3;HEATR1;NOP2;MAK16;NOLC1;NAT10;NOC4L;NOL9;PWP2;WDR46;WDR43;RRP9;NOL6;RRP7A;FBL;PDCD11;NOB1;PES1;BMS1;DHX37;UTP20;UTP14A;EXOSC1;MDN1;UTP15;NOP56;WDR36;NOP14;NOP58;DIS3;TEX10;RPP40;WDR75;IMP4;RRP1B;WDR12;UTP18;WDR55;RSL1D1;BOP1;EBNA1BP2;DKC1;MRTO4;NHP2;MPHOSPH10;TSR1
rRNA metabolic process (GO:0016072)	43/200	8.55712e-40	2.67267e-37	0	0	24.2643	2182.73	DDX27;WDR3;HEATR1;NOLC1;NOC4L;NOL9;PWP2;WDR46;WDR43;RRP9;NOL6;RRP7A;FBL;PDCD11;NOB1;PES1;BMS1;DHX37;UTP20;UTP14A;EXOSC1;MDN1;UTP15;NOP56;WDR36;NOP14;NOP58;DIS3;TEX10;RPP40;WDR75;CD3EAP;IMP4;RRP1B;WDR12;UTP18;WDR55;BOP1;EBNA1BP2;DKC1;MRTO4;MPHOSPH10;TSR1
ncRNA processing (GO:0034470)	44/227	1.29549e-38	3.03469e-36	0	0	21.3694	1864.25	DDX27;WDR3;HEATR1;NOLC1;NOC4L;NOL9;PWP2;WDR46;WDR43;RRP9;NOL6;RRP7A;FBL;PDCD11;NOB1;PES1;BMS1;DHX37;UTP20;UTP14A;EXOSC1;MDN1;UTP15;NOP56;WDR36;NOP14;NOP58;NCBP1;DIS3;TEX10;RPP40;ADAT1;WDR75;IMP4;RRP1B;WDR12;UTP18;WDR55;BOP1;EBNA1BP2;DKC1;MRTO4;MPHOSPH10;TSR1
ribosomal large subunit biogenesis (GO:0042273)	23/63	1.31925e-27	2.47227e-25	0	0	46.9925	2908.5	NOP16;PAK1IP1;NIP7;NOP2;MAK16;PPAN;WDR74;SDAD1;RPF2;WDR12;NLE1;WDR55;BOP1;RSL1D1;EBNA1BP2;PES1;MRTO4;NHP2;RRS1;SURF6;HEATR3;RSL24D1;MDN1
maturation of SSU-rRNA (GO:0030490)	16/46	3.74311e-19	5.84549e-17	0	0	42.3785	1798.09	NOP14;WDR3;HEATR1;NAT10;NOC4L;PWP2;WDR46;UTP18;NOB1;PDCD11;BMS1;TSR1;MPHOSPH10;UTP20;NOL10;UTP14A
RNA modification (GO:0009451)	14/54	6.9945e-15	9.36264e-13	0	0	27.5744	898.75	TRUB1;NOP56;NOP58;NSUN2;WDR4;NOP2;NAT10;TRMT1;PUS7;PUS7L;FTSJ3;CTU1;TRMT6;TRMT61A
maturation of SSU-rRNA from tricistronic rRNA transcript (SSU-rRNA, 5.8S rRNA, LSU-rRNA) (GO:0000462)	12/35	1.38812e-14	1.62584e-12	0	0	40.8137	1302.29	NOP14;PDCD11;BMS1;HEATR1;RRS1;TSR1;NOC4L;UTP20;NOL10;PWP2;WDR46;UTP18
maturation of LSU-rRNA (GO:0000470)	9/22	4.54463e-12	4.25832e-10	0	0	53.5466	1398.48	RSL1D1;BOP1;PES1;MAK16;NOP2;NHP2;RPF2;WDR12;FTSJ3
rRNA modification (GO:0000154)	9/22	4.54463e-12	4.25832e-10	0	0	53.5466	1398.48	NOP56;FBL;NOP58;DIMT1;DKC1;GAR1;NHP2;NAT10;FTSJ3
ribosome assembly (GO:0042255)	12/56	7.26712e-12	6.19027e-10	0	0	21.3117	546.595	RRP7A;BOP1;C1QBP;MRTO4;NOP2;PPAN;RRS1;PWP2;RPF2;RSL24D1;MDN1;NLE1
tRNA processing (GO:0008033)	12/62	2.62097e-11	2.04654e-09	0	0	18.7486	456.807	TRUB1;CTU1;TRMT10C;NSUN2;ELAC2;WDR4;CSTF2;RPP40;TRMT6;ADAT1;TRMT1;TRMT61A
ribonucleoprotein complex assembly (GO:0022618)	17/156	2.8451e-11	2.05066e-09	0	0	9.70346	235.628	PRMT5;NCBP1;NOP2;PPAN;PWP2;RPF2;NLE1;WDR77;RRP7A;BOP1;SHQ1;MRTO4;RRS1;GEMIN5;NAF1;RSL24D1;MDN1
regulation of rRNA processing (GO:2000232)	7/12	4.82717e-11	3.23076e-09	0	0	107.484	2553.19	UTP15;USP36;SHQ1;DIMT1;HEATR1;WDR75;WDR43
maturation of 5.8S rRNA from tricistronic rRNA transcript (SSU-rRNA, 5.8S rRNA, LSU-rRNA) (GO:0000466)	8/19	5.52506e-11	3.45132e-09	0	0	56.0369	1323.54	NOP14;PDCD11;PES1;RRS1;NOL9;UTP20;WDR12;FTSJ3
ribosomal large subunit assembly (GO:0000027)	9/30	1.19205e-10	6.98093e-09	0	0	33.1345	757.128	BOP1;NOP2;MRTO4;PPAN;RRS1;RPF2;RSL24D1;MDN1;NLE1
pseudouridine synthesis (GO:0001522)	7/15	3.79149e-10	2.08978e-08	0	0	67.1673	1457.07	TRUB1;DKC1;PUS1;GAR1;NHP2;PUS7;PUS7L
maturation of LSU-rRNA from tricistronic rRNA transcript (SSU-rRNA, 5.8S rRNA, LSU-rRNA) (GO:0000463)	6/9	4.06083e-10	2.11389e-08	0	0	152.969	3307.87	BOP1;PES1;NOL9;RPF2;WDR12;FTSJ3
endonucleolytic cleavage of tricistronic rRNA transcript (SSU-rRNA, 5.8S rRNA, LSU-rRNA) (GO:0000479)	6/11	2.18443e-09	1.07727e-07	0	0	91.7721	1830.11	NOP14;BMS1;RRS1;TSR1;NOL9;UTP20
histone methylation (GO:0016571)	7/19	2.8378e-09	1.32951e-07	0	0	44.7691	881.067	PRMT6;PRMT5;FBL;PRMT1;NTMT1;CARM1;PRMT3
tRNA modification (GO:0006400)	10/58	4.04871e-09	1.8065e-07	0	0	16.1483	312.064	TRUB1;YRDC;CTU1;NSUN2;PUS1;WDR4;TRMT6;NAT10;TRMT1;TRMT61A
positive regulation of transcription from RNA polymerase I promoter (GO:0045943)	7/21	6.40262e-09	2.72693e-07	0	0	38.3696	723.903	UTP15;IPPK;DHX33;NCL;HEATR1;WDR75;WDR43
mRNA modification (GO:0016556)	6/13	7.93547e-09	3.23284e-07	0	0	65.5449	1222.54	TRUB1;TRMT10C;DKC1;PUS1;TRMT6;TRMT61A
rRNA pseudouridine synthesis (GO:0031118)	5/8	2.09184e-08	8.16689e-07	0	0	126.982	2245.38	DKC1;RPUSD2;GAR1;NHP2;NAF1
positive regulation of telomerase RNA localization to Cajal body (GO:1904874)	6/15	2.26371e-08	8.48438e-07	0	0	50.9742	897.333	SHQ1;DKC1;RUVBL2;RUVBL1;NHP2;NAF1
peptidyl-arginine methylation (GO:0018216)	5/9	4.65594e-08	1.50435e-06	0	0	95.2317	1607.75	PRMT6;PRMT5;PRMT1;CARM1;PRMT3
positive regulation of ribosome biogenesis (GO:0090070)	5/9	4.65594e-08	1.50435e-06	0	0	95.2317	1607.75	UTP15;DIMT1;HEATR1;WDR75;WDR43
positive regulation of rRNA processing (GO:2000234)	5/9	4.65594e-08	1.50435e-06	0	0	95.2317	1607.75	UTP15;DIMT1;HEATR1;WDR75;WDR43
small nucleolar ribonucleoprotein complex assembly (GO:0000491)	5/9	4.65594e-08	1.50435e-06	0	0	95.2317	1607.75	SHQ1;NUFIP1;RUVBL2;RUVBL1;NAF1
maturation of 5.8S rRNA (GO:0000460)	6/17	5.4747e-08	1.70993e-06	0	0	41.7019	697.278	PDCD11;PES1;MAK16;NOL9;WDR12;FTSJ3
regulation of telomerase RNA localization to Cajal body (GO:1904872)	6/18	8.12146e-08	2.45478e-06	0	0	38.2248	624.065	SHQ1;DKC1;RUVBL2;RUVBL1;NHP2;NAF1
ribosomal small subunit biogenesis (GO:0042274)	8/44	9.73929e-08	2.85179e-06	0	0	17.1007	276.082	RRP7A;NOP14;NOB1;WDR3;SURF6;MPHOSPH10;PWP2;UTP14A
RNA methylation (GO:0001510)	8/49	2.34092e-07	6.64678e-06	0	0	15.0114	229.188	FBL;TRMT10C;DIMT1;NSUN2;NOP2;TRMT6;TRMT61A;FTSJ3
histone arginine methylation (GO:0034969)	5/12	2.83304e-07	7.80752e-06	0	0	54.4098	820.323	PRMT6;PRMT5;PRMT1;CARM1;PRMT3
tRNA aminoacylation (GO:0043039)	7/40	8.28669e-07	2.21847e-05	0	0	16.2624	227.729	AIMP2;VARS;RARS;MARS2;IARS;FARSA;EEF1E1
RNA metabolic process (GO:0016070)	13/191	1.62694e-06	4.23457e-05	0	0	5.69081	75.8517	DDX18;NUFIP1;DDX27;NCBP1;DIS3;DDX10;DDX21;NOL9;SYNCRIP;DHX33;DKC1;DHX37;MPHOSPH10
peptidyl-arginine methylation, to asymmetrical-dimethyl arginine (GO:0019919)	4/8	1.9926e-06	5.04612e-05	0	0	75.8923	996.168	PRMT6;PRMT1;CARM1;PRMT3
regulation of transcription from RNA polymerase I promoter (GO:0006356)	5/17	2.09691e-06	5.17054e-05	0	0	31.731	414.884	UTP15;DHX33;HEATR1;WDR75;WDR43
protein methylation (GO:0006479)	7/46	2.22376e-06	5.20915e-05	0	0	13.7563	179.056	PRMT6;PRMT5;PRMT1;NTMT1;CARM1;PRMT3;FAM98A
tRNA aminoacylation for protein translation (GO:0006418)	7/46	2.22376e-06	5.20915e-05	0	0	13.7563	179.056	AIMP2;VARS;RARS;MARS2;IARS;FARSA;EEF1E1
peptidyl-arginine omega-N-methylation (GO:0035247)	4/9	3.54945e-06	8.1118e-05	0	0	60.7108	761.842	PRMT6;PRMT1;CARM1;PRMT3
positive regulation of RNA metabolic process (GO:0051254)	6/35	5.88242e-06	0.000131234	0	0	15.8035	190.33	UTP15;DIMT1;HEATR1;WDR75;NMD3;WDR43
purine nucleoside monophosphate biosynthetic process (GO:0009127)	4/12	1.35149e-05	0.000289993	0	0	37.9385	425.355	ATIC;IMPDH2;PPAT;GART
translation (GO:0006412)	13/232	1.36176e-05	0.000289993	0	0	4.61571	51.7151	VARS;MARS2;AIMP2;RSL1D1;EEF2K;NOA1;RARS;MRTO4;NHP2;IARS;FARSA;EEF1E1;RSL24D1
ribonucleoside monophosphate biosynthetic process (GO:0009156)	4/14	2.67665e-05	0.000557339	0	0	30.3477	319.511	ATIC;IMPDH2;PPAT;GART
positive regulation of gene expression, epigenetic (GO:0045815)	6/47	3.40835e-05	0.000694267	0	0	11.1713	114.916	KAT2A;MYBBP1A;POLR1B;DDX21;CD3EAP;POLR1E
histone modification (GO:0016570)	8/98	4.6806e-05	0.000933133	0	0	6.82153	68.0072	PRMT6;USP36;KAT2A;PRMT1;RUVBL2;NTMT1;CARM1;RUVBL1
tRNA-containing ribonucleoprotein complex export from nucleus (GO:0071431)	5/33	6.76711e-05	0.00129404	0	0	13.588	130.456	NUP188;XPOT;NUP85;RAE1;NOL6
tRNA export from nucleus (GO:0006409)	5/33	6.76711e-05	0.00129404	0	0	13.588	130.456	NUP188;XPOT;NUP85;RAE1;NOL6
regulation of cellular response to stress (GO:0080135)	8/104	7.15782e-05	0.00134138	0	0	6.39323	61.0216	DNAJC2;RSL1D1;DYRK3;NUP188;BAG2;NUP85;RAE1;ATR
endonucleolytic cleavage in ITS1 to separate SSU-rRNA from 5.8S rRNA and LSU-rRNA from tricistronic rRNA transcript (SSU-rRNA, 5.8S rRNA, LSU-rRNA) (GO:0000447)	3/7	7.65266e-05	0.00137895	0	0	56.7011	537.406	NOP14;RRS1;UTP20
box C/D snoRNP assembly (GO:0000492)	3/7	7.65266e-05	0.00137895	0	0	56.7011	537.406	NUFIP1;RUVBL2;RUVBL1
tRNA transport (GO:0051031)	5/35	9.05901e-05	0.00160156	0	0	12.6808	118.048	NUP188;XPOT;NUP85;RAE1;NOL6
mRNA methylation (GO:0080009)	3/9	0.000180097	0.00312501	0	0	37.7969	325.886	TRMT10C;TRMT6;TRMT61A
RNA export from nucleus (GO:0006405)	8/119	0.000183928	0.00313346	0	0	5.52506	47.5208	RANBP1;NUP188;NCBP1;XPOT;NUP85;XPO5;RAE1;NOL6
rRNA methylation (GO:0031167)	4/23	0.000215633	0.00360801	0	0	15.9652	134.777	FBL;DIMT1;NOP2;FTSJ3
regulation of ATP metabolic process (GO:1903578)	5/43	0.000246484	0.00405184	0	0	10.0071	83.1412	NUP188;NUP85;ECD;BEND3;RAE1
protein localization to nucleus (GO:0034504)	7/96	0.00028283	0.00456916	0	0	6.01272	49.1279	RANBP1;NUP188;NUP85;RRS1;HEATR3;RPF2;RAE1
transcription, DNA-templated (GO:0006351)	14/356	0.000292253	0.00464138	0	0	3.17563	25.8429	PRMT5;NCBP1;RNMT;ECD;DDX21;PWP1;KAT2A;TADA2A;SNAPC4;TCEA2;TAF4B;POLR3G;POLR3H;CEBPZ
regulation of generation of precursor metabolites and energy (GO:0043467)	5/46	0.000339876	0.00524876	0	0	9.27347	74.0666	NUP188;NUP85;NOA1;ECD;RAE1
histone acetylation (GO:0016573)	6/71	0.000349115	0.00524876	0	0	7.03792	56.0226	KAT2A;TADA2A;RUVBL2;RUVBL1;BEND3;ELP3
nuclear import (GO:0051170)	6/71	0.000349115	0.00524876	0	0	7.03792	56.0226	RANBP1;NUP188;NUP85;GEMIN5;HEATR3;RAE1
tRNA methylation (GO:0030488)	4/26	0.000352905	0.00524876	0	0	13.786	109.589	TRMT10C;NSUN2;TRMT1;TRMT61A
gene expression (GO:0010467)	15/411	0.00039532	0.00578773	0	0	2.94207	23.0535	NUFIP1;NUP188;NCBP1;NOL9;PWP1;SYNCRIP;RSL1D1;DHX33;NUP85;DKC1;DHX37;NHP2;MPHOSPH10;RAE1;RSL24D1
transcription from RNA polymerase III promoter (GO:0006383)	4/27	0.000410009	0.00582089	0	0	13.186	102.842	SNAPC4;ZC3H8;POLR3G;POLR3H
regulation of autophagy of mitochondrion (GO:1903146)	4/27	0.000410009	0.00582089	0	0	13.186	102.842	USP36;KAT2A;RUVBL1;WDR75
regulation of gene expression, epigenetic (GO:0040029)	6/74	0.000436956	0.00611086	0	0	6.7264	52.0333	KAT2A;MYBBP1A;POLR1B;CD3EAP;POLR1E;DDX21
regulation of signal transduction by p53 class mediator (GO:1901796)	8/138	0.000502156	0.00691941	0	0	4.71298	35.8026	PRMT5;BOP1;PAK1IP1;NOP2;RRS1;TAF4B;RPF2;ATR
DNA-templated transcription, elongation (GO:0006354)	7/108	0.000578824	0.00776181	0	0	5.2951	39.4724	NCBP1;POLR1B;TCEA2;CD3EAP;TAF4B;POLR1E;ELP3
regulation of cellular response to heat (GO:1900034)	6/78	0.000579858	0.00776181	0	0	6.35142	47.3354	DNAJC2;NUP188;BAG2;NUP85;RAE1;ATR
protein import (GO:0017038)	5/56	0.000850921	0.0112298	0	0	7.45136	52.6751	RANBP1;NUP188;NUP85;HEATR3;RAE1
RNA stabilization (GO:0043489)	3/17	0.00134824	0.0173538	0	0	16.1921	107.013	LARP1;DKC1;NAF1
establishment of protein localization to organelle (GO:0072594)	5/62	0.00135201	0.0173538	0	0	6.66497	44.0299	RANBP1;NUP188;NUP85;HEATR3;RAE1
nuclear export (GO:0051168)	6/92	0.00138126	0.0173837	0	0	5.31368	34.9893	RANBP1;LSG1;NUP188;NCBP1;XPO5;RAE1
regulation of carbohydrate catabolic process (GO:0043470)	4/37	0.00139144	0.0173837	0	0	9.18555	60.4172	NUP188;NUP85;ECD;RAE1
purine ribonucleoside monophosphate biosynthetic process (GO:0009168)	4/39	0.0016975	0.0203918	0	0	8.65978	55.2373	ATIC;PPAT;IMPDH2;GART
purine ribonucleoside monophosphate metabolic process (GO:0009167)	4/39	0.0016975	0.0203918	0	0	8.65978	55.2373	ATIC;PPAT;IMPDH2;GART
regulation of coenzyme metabolic process (GO:0051196)	4/39	0.0016975	0.0203918	0	0	8.65978	55.2373	NUP188;NUP85;ECD;RAE1
regulation of translation (GO:0006417)	9/213	0.00215595	0.0255712	0	0	3.37924	20.7469	SYNCRIP;LARP1;NUP188;NCBP1;NUP85;NCL;NOLC1;GEMIN5;RAE1
telomere maintenance via telomerase (GO:0007004)	3/20	0.00219518	0.0257111	0	0	13.3327	81.6157	DKC1;GAR1;NHP2
protein import into nucleus (GO:0006606)	6/103	0.00245667	0.0273157	0	0	4.70846	28.2929	RANBP1;NUP188;NUP85;HEATR3;RAE1;IPO4
regulation of fat cell proliferation (GO:0070344)	2/6	0.00251414	0.0273157	0	0	37.6565	225.405	TFDP1;E2F3
snRNA modification (GO:0040031)	2/6	0.00251414	0.0273157	0	0	37.6565	225.405	DKC1;NHP2
mitochondrial RNA processing (GO:0000963)	2/6	0.00251414	0.0273157	0	0	37.6565	225.405	TRMT10C;ELAC2
protein localization to nucleolus (GO:1902570)	2/6	0.00251414	0.0273157	0	0	37.6565	225.405	RRS1;RPF2
snRNA transcription from RNA polymerase III promoter (GO:0042796)	2/6	0.00251414	0.0273157	0	0	37.6565	225.405	SNAPC4;ZC3H8
RNA-dependent DNA biosynthetic process (GO:0006278)	3/21	0.00253625	0.0273157	0	0	12.5913	75.2592	DKC1;GAR1;NHP2
DNA-templated transcription, termination (GO:0006353)	6/106	0.00283683	0.0302058	0	0	4.56651	26.7829	PRMT5;NCBP1;POLR1B;CSTF2;CD3EAP;POLR1E
nucleocytoplasmic transport (GO:0006913)	4/46	0.00313377	0.0326261	0	0	7.21392	41.592	LSG1;NCBP1;MYBBP1A;GEMIN5
RNA secondary structure unwinding (GO:0010501)	4/46	0.00313377	0.0326261	0	0	7.21392	41.592	DDX18;DDX27;DDX21;DDX10
histone H4 acetylation (GO:0043967)	4/47	0.00339029	0.0347319	0	0	7.0458	40.0683	RUVBL2;RUVBL1;BEND3;ELP3
positive regulation of establishment of protein localization to mitochondrion (GO:1903749)	6/110	0.00341018	0.0347319	0	0	4.38998	24.9394	USP36;KAT2A;TFDP1;RUVBL1;WDR75;WDR46
tRNA 3'-end processing (GO:0042780)	2/7	0.00348919	0.0351546	0	0	30.1237	170.442	TRMT10C;ELAC2
regulation of mitochondrion organization (GO:0010821)	4/48	0.00366072	0.0364903	0	0	6.88531	38.6273	USP36;KAT2A;RUVBL1;WDR75
RNA transport (GO:0050658)	5/80	0.00414713	0.040386	0	0	5.06075	27.7599	RANBP1;NUP188;NCBP1;XPO5;RAE1
RNA processing (GO:0006396)	8/193	0.00420875	0.040386	0	0	3.30253	18.0668	SYNCRIP;NUFIP1;DHX33;NCBP1;DKC1;DHX37;MPHOSPH10;NOL9
positive regulation of protein targeting to mitochondrion (GO:1903955)	5/81	0.00437332	0.040386	0	0	4.9939	27.128	USP36;KAT2A;RUVBL1;WDR75;WDR46
chromatin remodeling (GO:0006338)	6/116	0.00442625	0.040386	0	0	4.14926	22.4898	KAT2A;TADA2A;RUVBL2;TOP1MT;RUVBL1;NPM3
positive regulation of cell cycle arrest (GO:0071158)	5/82	0.00460817	0.040386	0	0	4.9288	26.5166	TFDP1;MYBBP1A;PRMT1;CARM1;RRP8
histone H2A-K119 monoubiquitination (GO:0036353)	2/8	0.00461185	0.040386	0	0	25.1018	135.026	PCGF6;TRIM37
ribosomal large subunit export from nucleus (GO:0000055)	2/8	0.00461185	0.040386	0	0	25.1018	135.026	RRS1;NMD3
peptidyl-diphthamide metabolic process (GO:0017182)	2/8	0.00461185	0.040386	0	0	25.1018	135.026	DPH2;DPH5
peptidyl-diphthamide biosynthetic process from peptidyl-histidine (GO:0017183)	2/8	0.00461185	0.040386	0	0	25.1018	135.026	DPH2;DPH5
mitochondrial tRNA modification (GO:0070900)	2/8	0.00461185	0.040386	0	0	25.1018	135.026	TRMT10C;PUS1
snoRNA 3'-end processing (GO:0031126)	2/8	0.00461185	0.040386	0	0	25.1018	135.026	FBL;DKC1
negative regulation of centriole replication (GO:0046600)	2/8	0.00461185	0.040386	0	0	25.1018	135.026	KAT2A;TRIM37
polyol biosynthetic process (GO:0046173)	2/8	0.00461185	0.040386	0	0	25.1018	135.026	IPPK;ISYNA1
internal peptidyl-lysine acetylation (GO:0018393)	3/26	0.00472308	0.0409771	0	0	9.85157	52.7581	KAT2A;RUVBL2;RUVBL1
telomere maintenance via telomere lengthening (GO:0010833)	3/27	0.00526222	0.0452358	0	0	9.44061	49.5368	DKC1;GAR1;NHP2
transcription elongation from RNA polymerase I promoter (GO:0006362)	3/28	0.00583688	0.0487412	0	0	9.06253	46.6137	POLR1B;CD3EAP;POLR1E
inositol metabolic process (GO:0006020)	2/9	0.00587807	0.0487412	0	0	21.5147	110.511	IPPK;ISYNA1
positive regulation of transcription of nuclear large rRNA transcript from RNA polymerase I promoter (GO:1901838)	2/9	0.00587807	0.0487412	0	0	21.5147	110.511	IPPK;NCL
positive regulation of mitochondrial translation (GO:0070131)	2/9	0.00587807	0.0487412	0	0	21.5147	110.511	TRMT10C;C1QBP
regulation of protein targeting to mitochondrion (GO:1903214)	5/88	0.00620889	0.0510328	0	0	4.5711	23.2293	USP36;KAT2A;RUVBL1;WDR75;WDR46
protein alkylation (GO:0008213)	3/29	0.00644766	0.0525344	0	0	8.71353	43.9514	PRMT1;PRMT3;FAM98A
regulation of glycolytic process (GO:0006110)	4/57	0.00677702	0.054742	0	0	5.7135	28.5344	NUP188;NUP85;ECD;RAE1
negative regulation of centrosome duplication (GO:0010826)	2/10	0.0072839	0.0573531	0	0	18.8244	92.6555	KAT2A;TRIM37
regulation of cytoplasmic translational elongation (GO:1900247)	2/10	0.0072839	0.0573531	0	0	18.8244	92.6555	DPH2;DPH5
tRNA wobble base modification (GO:0002097)	2/10	0.0072839	0.0573531	0	0	18.8244	92.6555	CTU1;NAT10
termination of RNA polymerase I transcription (GO:0006363)	3/31	0.00777973	0.0607467	0	0	8.09031	39.2884	POLR1B;CD3EAP;POLR1E
positive regulation of protein localization to chromosome, telomeric region (GO:1904816)	2/11	0.00882546	0.0672314	0	0	16.732	79.1442	DKC1;GNL3
chromatin silencing at rDNA (GO:0000183)	2/11	0.00882546	0.0672314	0	0	16.732	79.1442	BEND3;RRP8
carbohydrate phosphorylation (GO:0046835)	2/11	0.00882546	0.0672314	0	0	16.732	79.1442	IPPK;GNPTAB
positive regulation of type I interferon production (GO:0032481)	4/62	0.0090944	0.0683373	0	0	5.21963	24.5328	DHX33;POLR3E;POLR3G;POLR3H
transcription from RNA polymerase I promoter (GO:0006360)	3/33	0.00926236	0.0683373	0	0	7.55019	35.3485	POLR1B;CD3EAP;POLR1E
transcription initiation from RNA polymerase I promoter (GO:0006361)	3/33	0.00926236	0.0683373	0	0	7.55019	35.3485	POLR1B;CD3EAP;POLR1E
exonucleolytic nuclear-transcribed mRNA catabolic process involved in deadenylation-dependent decay (GO:0043928)	3/33	0.00926236	0.0683373	0	0	7.55019	35.3485	TTC37;DIS3;EXOSC1
regulation of transcription of nuclear large rRNA transcript from RNA polymerase I promoter (GO:1901836)	2/12	0.010499	0.0750956	0	0	15.058	68.6115	IPPK;NCL
peptidyl-arginine modification (GO:0018195)	2/12	0.010499	0.0750956	0	0	15.058	68.6115	PRMT5;PRMT1
ribosomal subunit export from nucleus (GO:0000054)	2/12	0.010499	0.0750956	0	0	15.058	68.6115	RRS1;NMD3
pre-mRNA cleavage required for polyadenylation (GO:0098789)	2/12	0.010499	0.0750956	0	0	15.058	68.6115	NCBP1;CSTF2
nuclear-transcribed mRNA catabolic process, exonucleolytic (GO:0000291)	3/35	0.0108989	0.0773654	0	0	7.07759	31.9843	TTC37;DIS3;EXOSC1
mRNA cleavage involved in mRNA processing (GO:0098787)	2/13	0.0123007	0.0866595	0	0	13.6884	60.203	NCBP1;CSTF2
transcription from RNA polymerase II promoter (GO:0006366)	13/485	0.0126737	0.0880914	0	0	2.11385	9.23377	NCBP1;RNMT;CSTF2;ECD;ZC3H8;DDX21;ELP3;KAT2A;TADA2A;SNAPC4;TAF4B;E2F3;CEBPZ
spliceosomal snRNP assembly (GO:0000387)	3/37	0.0126919	0.0880914	0	0	6.66058	29.0854	PRMT5;GEMIN5;WDR77
ncRNA transcription (GO:0098781)	2/14	0.0142269	0.0973037	0	0	12.5471	53.3579	SNAPC4;CD3EAP
positive regulation of DNA damage response, signal transduction by p53 class mediator (GO:0043517)	2/14	0.0142269	0.0973037	0	0	12.5471	53.3579	EEF1E1;ATR
positive regulation of peptidyl-lysine acetylation (GO:2000758)	2/15	0.0162741	0.107386	0	0	11.5813	47.694	TADA2A;RUVBL2
regulation of mitochondrial translation (GO:0070129)	2/15	0.0162741	0.107386	0	0	11.5813	47.694	TRMT10C;C1QBP
pyrimidine nucleoside biosynthetic process (GO:0046134)	2/15	0.0162741	0.107386	0	0	11.5813	47.694	UCK2;UMPS
regulation of centriole replication (GO:0046599)	2/15	0.0162741	0.107386	0	0	11.5813	47.694	KAT2A;TRIM37
pyrimidine-containing compound metabolic process (GO:0072527)	2/15	0.0162741	0.107386	0	0	11.5813	47.694	DCTD;UCK2
DNA alkylation (GO:0006305)	2/16	0.0184389	0.118337	0	0	10.7535	42.9421	MTRR;BEND3
histone H2A acetylation (GO:0043968)	2/16	0.0184389	0.118337	0	0	10.7535	42.9421	RUVBL2;RUVBL1
DNA methylation or demethylation (GO:0044728)	2/16	0.0184389	0.118337	0	0	10.7535	42.9421	MTRR;BEND3
negative regulation of DNA replication (GO:0008156)	2/16	0.0184389	0.118337	0	0	10.7535	42.9421	GTPBP4;ATR
histone H3 acetylation (GO:0043966)	3/43	0.0190297	0.120479	0	0	5.65977	22.4226	KAT2A;TADA2A;ELP3
intrinsic apoptotic signaling pathway by p53 class mediator (GO:0072332)	3/43	0.0190297	0.120479	0	0	5.65977	22.4226	MYBBP1A;AEN;RRP8
mitotic nuclear envelope disassembly (GO:0007077)	3/44	0.0202274	0.127202	0	0	5.52145	21.5376	NUP188;NUP85;RAE1
positive regulation of signal transduction by p53 class mediator (GO:1901798)	2/17	0.0207176	0.127713	0	0	10.0361	38.9078	EEF1E1;ATR
positive regulation by host of viral transcription (GO:0043923)	2/17	0.0207176	0.127713	0	0	10.0361	38.9078	TFAP4;RRP1B
histone H2A monoubiquitination (GO:0035518)	2/17	0.0207176	0.127713	0	0	10.0361	38.9078	PCGF6;TRIM37
DNA replication (GO:0006260)	5/120	0.0215697	0.132097	0	0	3.29377	12.6364	GRWD1;TOP1MT;ORC2;POLD2;ATR
nuclear envelope disassembly (GO:0051081)	3/46	0.0227448	0.138389	0	0	5.2641	19.9163	NUP188;NUP85;RAE1
membrane lipid metabolic process (GO:0006643)	2/18	0.023107	0.13879	0	0	9.4084	35.4472	SMPDL3B;ST6GALNAC4
DNA methylation (GO:0006306)	2/18	0.023107	0.13879	0	0	9.4084	35.4472	MTRR;BEND3
DNA damage response, signal transduction by p53 class mediator (GO:0030330)	4/82	0.0232763	0.138916	0	0	3.87732	14.58	TFDP1;TFAP4;PRMT1;CARM1
cellular macromolecule biosynthetic process (GO:0034645)	10/367	0.0244642	0.145082	0	0	2.13712	7.92989	RSL1D1;EEF2K;GRWD1;TOP1MT;ORC2;POLD2;NHP2;PWP1;RSL24D1;ATR
regulation of cell cycle arrest (GO:0071156)	3/48	0.0254246	0.148091	0	0	5.02963	18.469	TFAP4;MYBBP1A;RRP8
histone deubiquitination (GO:0016578)	2/19	0.0256039	0.148091	0	0	8.85451	32.4519	USP36;KAT2A
ribosomal small subunit assembly (GO:0000028)	2/19	0.0256039	0.148091	0	0	8.85451	32.4519	RRP7A;PWP2
folic acid metabolic process (GO:0046655)	2/19	0.0256039	0.148091	0	0	8.85451	32.4519	MTRR;SLC19A1
regulation of type I interferon production (GO:0032479)	4/85	0.0261421	0.150277	0	0	3.73314	13.6044	DHX33;POLR3E;POLR3G;POLR3H
positive regulation of mitochondrion organization (GO:0010822)	5/128	0.0275435	0.157367	0	0	3.07829	11.0572	USP36;KAT2A;RUVBL1;WDR75;WDR46
regulation of anoikis (GO:2000209)	2/20	0.0282048	0.159204	0	0	8.36217	29.8384	MYBBP1A;PTRH2
mitochondrial RNA metabolic process (GO:0000959)	2/20	0.0282048	0.159204	0	0	8.36217	29.8384	TRMT10C;ELAC2
regulation of telomere maintenance via telomerase (GO:0032210)	3/51	0.0297485	0.166912	0	0	4.71456	16.5716	NAT10;NAF1;ATR
regulation of nuclear division (GO:0051783)	2/21	0.0309068	0.171359	0	0	7.92166	27.5418	PRMT5;PDXP
positive regulation of histone acetylation (GO:0035066)	2/21	0.0309068	0.171359	0	0	7.92166	27.5418	TADA2A;RUVBL2
negative regulation of GTPase activity (GO:0034260)	2/22	0.0337066	0.184697	0	0	7.52519	25.5109	RCC2;RRP1B
regulation of transcription from RNA polymerase III promoter (GO:0006359)	2/22	0.0337066	0.184697	0	0	7.52519	25.5109	ZC3H8;POLR3G
intracellular transport of virus (GO:0075733)	3/54	0.034435	0.186506	0	0	4.43656	14.9453	NUP188;NUP85;RAE1
transport of virus (GO:0046794)	3/54	0.034435	0.186506	0	0	4.43656	14.9453	NUP188;NUP85;RAE1
regulation of gene silencing by RNA (GO:0060966)	3/55	0.0360771	0.192069	0	0	4.35102	14.4545	NUP188;NUP85;RAE1
regulation of posttranscriptional gene silencing (GO:0060147)	3/55	0.0360771	0.192069	0	0	4.35102	14.4545	NUP188;NUP85;RAE1
positive regulation of DNA biosynthetic process (GO:2000573)	3/55	0.0360771	0.192069	0	0	4.35102	14.4545	DKC1;NAF1;ATR
folic acid-containing compound metabolic process (GO:0006760)	2/23	0.0366014	0.19376	0	0	7.16648	23.7044	MTRR;SLC19A1
DNA-templated transcription, initiation (GO:0006352)	6/186	0.037271	0.196196	0	0	2.52661	8.3114	POLR1B;CD3EAP;TAF4B;POLR1E;E2F3;POLR3H
regulation of cellular senescence (GO:2000772)	2/24	0.039588	0.207229	0	0	6.84039	22.0892	RSL1D1;EEF1E1
negative regulation of cellular macromolecule biosynthetic process (GO:2000113)	12/512	0.039975	0.208092	0	0	1.832	5.89812	PRMT6;SYNCRIP;PCGF6;LARP1;TFAP4;MYBBP1A;NKRF;NCL;ZC3H8;PA2G4;GTPBP4;ATR
regulation of DNA damage response, signal transduction by p53 class mediator (GO:0043516)	2/25	0.0426635	0.22086	0	0	6.54265	20.6382	EEF1E1;ATR
mRNA-containing ribonucleoprotein complex export from nucleus (GO:0071427)	4/100	0.0435459	0.22419	0	0	3.14744	9.86388	NUP188;NCBP1;NUP85;RAE1
regulation of histone acetylation (GO:0035065)	2/26	0.0458253	0.23336	0	0	6.26972	19.329	TADA2A;RUVBL2
RNA biosynthetic process (GO:0032774)	2/26	0.0458253	0.23336	0	0	6.26972	19.329	PRMT5;TCEA2
DNA damage response, signal transduction by p53 class mediator resulting in cell cycle arrest (GO:0006977)	3/62	0.0486699	0.244568	0	0	3.83343	11.5873	TFDP1;PRMT1;CARM1
mRNA transport (GO:0051028)	4/104	0.0490618	0.244568	0	0	3.02092	9.1071	NUP188;NCBP1;NUP85;RAE1
modulation by host of viral transcription (GO:0043921)	2/27	0.0490703	0.244568	0	0	6.01863	18.1432	TFAP4;RRP1B
negative regulation of organelle assembly (GO:1902116)	2/27	0.0490703	0.244568	0	0	6.01863	18.1432	KAT2A;TRIM37
mRNA export from nucleus (GO:0006406)	4/105	0.0504983	0.248343	0	0	2.99086	8.93016	NUP188;NCBP1;NUP85;RAE1
signal transduction involved in mitotic G1 DNA damage checkpoint (GO:0072431)	3/63	0.0506228	0.248343	0	0	3.76935	11.2453	TFDP1;PRMT1;CARM1
nuclear-transcribed mRNA catabolic process, deadenylation-dependent decay (GO:0000288)	3/63	0.0506228	0.248343	0	0	3.76935	11.2453	TTC37;DIS3;EXOSC1
positive regulation of intracellular protein transport (GO:0090316)	5/152	0.0513435	0.250567	0	0	2.57256	7.63848	USP36;KAT2A;RUVBL1;WDR75;WDR46
positive regulation of apoptotic process (GO:0043065)	8/307	0.0517084	0.25104	0	0	2.03146	6.01746	TFAP4;SHQ1;MYBBP1A;C1QBP;PTRH2;PDCD2;RRP1B;EEF1E1
regulation of TORC1 signaling (GO:1903432)	2/28	0.052396	0.251769	0	0	5.78685	17.065	DYRK3;TELO2
RNA phosphodiester bond hydrolysis (GO:0090501)	2/28	0.052396	0.251769	0	0	5.78685	17.065	NOB1;NHP2
positive regulation of histone modification (GO:0031058)	2/29	0.0557995	0.266756	0	0	5.57224	16.0814	TADA2A;RUVBL2
regulation of gene silencing by miRNA (GO:0060964)	3/67	0.0588073	0.279708	0	0	3.53305	10.0108	NUP188;NUP85;RAE1
protein sumoylation (GO:0016925)	3/68	0.060945	0.288412	0	0	3.47851	9.73213	NUP188;NUP85;RAE1
snRNA transcription (GO:0009301)	3/70	0.0653279	0.305223	0	0	3.37434	9.20632	NCBP1;SNAPC4;ZC3H8
snRNA transcription from RNA polymerase II promoter (GO:0042795)	3/70	0.0653279	0.305223	0	0	3.37434	9.20632	NCBP1;SNAPC4;ZC3H8
7-methylguanosine mRNA capping (GO:0006370)	2/32	0.0664519	0.305223	0	0	5.01425	13.595	NCBP1;RNMT
positive regulation of telomere maintenance via telomerase (GO:0032212)	2/32	0.0664519	0.305223	0	0	5.01425	13.595	NAF1;ATR
positive regulation of telomere maintenance (GO:0032206)	2/32	0.0664519	0.305223	0	0	5.01425	13.595	NAF1;GNL3
7-methylguanosine RNA capping (GO:0009452)	2/32	0.0664519	0.305223	0	0	5.01425	13.595	NCBP1;RNMT
positive regulation of transcription, DNA-templated (GO:0045893)	21/1120	0.0671696	0.305901	0	0	1.46552	3.95768	UTP15;NUFIP1;HEATR1;ECD;WDR75;ZC3H8;RRP1B;AATF;PPRC1;WDR43;DNAJC2;KAT2A;TFAP4;TFDP1;DHX33;NUP85;NKRF;RUVBL2;TAF4B;E2F3;CEBPZ
negative regulation of gene expression (GO:0010629)	13/618	0.0672525	0.305901	0	0	1.63777	4.42082	PRMT6;PCGF6;DIS3;ZC3H8;PA2G4;SYNCRIP;LARP1;TFAP4;SHQ1;MYBBP1A;NKRF;PTRH2;NCL
cellular response to glucose starvation (GO:0042149)	2/33	0.0701416	0.315974	0	0	4.85225	12.8936	MYBBP1A;RRP8
mRNA stabilization (GO:0048255)	2/33	0.0701416	0.315974	0	0	4.85225	12.8936	SYNCRIP;LARP1
regulation of phosphorylation (GO:0042325)	4/119	0.0729874	0.317401	0	0	2.62488	6.87055	NUP188;NUP85;ECD;RAE1
positive regulation of telomere maintenance via telomere lengthening (GO:1904358)	2/34	0.0738966	0.317401	0	0	4.70038	12.2449	NAF1;ATR
pyrimidine-containing compound biosynthetic process (GO:0072528)	1/6	0.0766409	0.317401	0	0	15.0046	38.5411	UMPS
polyamine biosynthetic process (GO:0006596)	1/6	0.0766409	0.317401	0	0	15.0046	38.5411	SRM
positive regulation of RNA binding (GO:1905216)	1/6	0.0766409	0.317401	0	0	15.0046	38.5411	NCBP1
N-terminal peptidyl-methionine acetylation (GO:0017196)	1/6	0.0766409	0.317401	0	0	15.0046	38.5411	NAA25
negative regulation of T cell differentiation in thymus (GO:0033085)	1/6	0.0766409	0.317401	0	0	15.0046	38.5411	ZC3H8
aldehyde catabolic process (GO:0046185)	1/6	0.0766409	0.317401	0	0	15.0046	38.5411	PDXP
regulation of thymocyte apoptotic process (GO:0070243)	1/6	0.0766409	0.317401	0	0	15.0046	38.5411	ZC3H8
inner ear receptor cell development (GO:0060119)	1/6	0.0766409	0.317401	0	0	15.0046	38.5411	SLC4A7
nucleobase metabolic process (GO:0009112)	1/6	0.0766409	0.317401	0	0	15.0046	38.5411	UCK2
regulation of dendritic cell chemotaxis (GO:2000508)	1/6	0.0766409	0.317401	0	0	15.0046	38.5411	C1QBP
positive regulation of centrosome cycle (GO:0046607)	1/6	0.0766409	0.317401	0	0	15.0046	38.5411	RANBP1
transcription initiation from RNA polymerase III promoter (GO:0006384)	1/6	0.0766409	0.317401	0	0	15.0046	38.5411	POLR3H
positive regulation of trophoblast cell migration (GO:1901165)	1/6	0.0766409	0.317401	0	0	15.0046	38.5411	C1QBP
organic hydroxy compound catabolic process (GO:1901616)	1/6	0.0766409	0.317401	0	0	15.0046	38.5411	PDXP
aromatic compound catabolic process (GO:0019439)	1/6	0.0766409	0.317401	0	0	15.0046	38.5411	PDXP
pyrimidine deoxyribonucleotide biosynthetic process (GO:0009221)	1/6	0.0766409	0.317401	0	0	15.0046	38.5411	DCTD
negative regulation of cellular amide metabolic process (GO:0034249)	3/75	0.0768943	0.317401	0	0	3.13921	8.05309	SYNCRIP;LARP1;NCL
anatomical structure homeostasis (GO:0060249)	2/35	0.0777147	0.317985	0	0	4.55771	11.6436	POLD2;TELO2
positive regulation of telomerase activity (GO:0051973)	2/35	0.0777147	0.317985	0	0	4.55771	11.6436	DKC1;NAF1
organophosphate biosynthetic process (GO:0090407)	2/36	0.0815935	0.330303	0	0	4.42344	11.0852	IPPK;AGPAT5
mRNA catabolic process (GO:0006402)	2/36	0.0815935	0.330303	0	0	4.42344	11.0852	DIS3;MRTO4
negative regulation of G0 to G1 transition (GO:0070317)	2/37	0.0855307	0.330303	0	0	4.29684	10.5654	PCGF6;TFDP1
positive regulation of gene expression (GO:0010628)	15/771	0.0874199	0.330303	0	0	1.5124	3.68576	UTP15;DIMT1;HEATR1;CD3EAP;WDR75;DDX21;WDR43;DNAJC2;KAT2A;TFAP4;MYBBP1A;NUP85;POLR1B;POLR1E;FAM98A
purine nucleotide biosynthetic process (GO:0006164)	1/7	0.0888329	0.330303	0	0	12.5032	30.2701	PPAT
tRNA pseudouridine synthesis (GO:0031119)	1/7	0.0888329	0.330303	0	0	12.5032	30.2701	PUS1
tyrosine metabolic process (GO:0006570)	1/7	0.0888329	0.330303	0	0	12.5032	30.2701	HPDL
positive regulation of hemopoiesis (GO:1903708)	1/7	0.0888329	0.330303	0	0	12.5032	30.2701	PDCD2
regulation of RNA biosynthetic process (GO:2001141)	1/7	0.0888329	0.330303	0	0	12.5032	30.2701	NMD3
positive regulation of dendritic cell chemotaxis (GO:2000510)	1/7	0.0888329	0.330303	0	0	12.5032	30.2701	C1QBP
regulation of MDA-5 signaling pathway (GO:0039533)	1/7	0.0888329	0.330303	0	0	12.5032	30.2701	C1QBP
ornithine transport (GO:0015822)	1/7	0.0888329	0.330303	0	0	12.5032	30.2701	SLC7A1
sulfur amino acid biosynthetic process (GO:0000097)	1/7	0.0888329	0.330303	0	0	12.5032	30.2701	MTRR
auditory receptor cell differentiation (GO:0042491)	1/7	0.0888329	0.330303	0	0	12.5032	30.2701	SLC4A7
positive regulation of cellular senescence (GO:2000774)	1/7	0.0888329	0.330303	0	0	12.5032	30.2701	EEF1E1
ribosomal protein import into nucleus (GO:0006610)	1/7	0.0888329	0.330303	0	0	12.5032	30.2701	IPO4
transcription-dependent tethering of RNA polymerase II gene DNA at nuclear periphery (GO:0000972)	1/7	0.0888329	0.330303	0	0	12.5032	30.2701	RAE1
negative regulation of RIG-I signaling pathway (GO:0039536)	1/7	0.0888329	0.330303	0	0	12.5032	30.2701	C1QBP
spermidine metabolic process (GO:0008216)	1/7	0.0888329	0.330303	0	0	12.5032	30.2701	SRM
L-cysteine metabolic process (GO:0046439)	1/7	0.0888329	0.330303	0	0	12.5032	30.2701	MTRR
amino acid import across plasma membrane (GO:0089718)	1/7	0.0888329	0.330303	0	0	12.5032	30.2701	SLC7A1
folic acid transport (GO:0015884)	1/7	0.0888329	0.330303	0	0	12.5032	30.2701	SLC19A1
L-methionine salvage (GO:0071267)	1/7	0.0888329	0.330303	0	0	12.5032	30.2701	MTAP
regulation of cellular amide metabolic process (GO:0034248)	2/38	0.0895242	0.331558	0	0	4.17727	10.0808	NOLC1;GEMIN5
negative regulation of cell cycle process (GO:0010948)	3/81	0.0918641	0.33852	0	0	2.89685	6.91606	PCGF6;TFDP1;TFAP4
signal transduction by p53 class mediator (GO:0072331)	2/39	0.0935718	0.33852	0	0	4.06416	9.62811	MYBBP1A;RRP8
regulation of G0 to G1 transition (GO:0070316)	2/39	0.0935718	0.33852	0	0	4.06416	9.62811	PCGF6;TFDP1
regulation of RNA metabolic process (GO:0051252)	2/39	0.0935718	0.33852	0	0	4.06416	9.62811	USP36;RRP1B
DNA replication-independent nucleosome assembly (GO:0006336)	2/39	0.0935718	0.33852	0	0	4.06416	9.62811	RUVBL1;IPO4
alpha-amino acid catabolic process (GO:1901606)	2/39	0.0935718	0.33852	0	0	4.06416	9.62811	HPDL;MTRR
positive regulation of mRNA 3'-end processing (GO:0031442)	1/8	0.100864	0.346931	0	0	10.7165	24.5833	NCBP1
peptidyl-cysteine modification (GO:0018198)	1/8	0.100864	0.346931	0	0	10.7165	24.5833	CHCHD4
establishment of protein localization to chromatin (GO:0071169)	1/8	0.100864	0.346931	0	0	10.7165	24.5833	RUVBL2
positive regulation of smooth muscle cell apoptotic process (GO:0034393)	1/8	0.100864	0.346931	0	0	10.7165	24.5833	E2F3
positive regulation of cell aging (GO:0090343)	1/8	0.100864	0.346931	0	0	10.7165	24.5833	EEF1E1
sulfur amino acid catabolic process (GO:0000098)	1/8	0.100864	0.346931	0	0	10.7165	24.5833	MTRR
membrane lipid catabolic process (GO:0046466)	1/8	0.100864	0.346931	0	0	10.7165	24.5833	SMPDL3B
pyrimidine nucleobase metabolic process (GO:0006206)	1/8	0.100864	0.346931	0	0	10.7165	24.5833	UCK2
organophosphate catabolic process (GO:0046434)	1/8	0.100864	0.346931	0	0	10.7165	24.5833	PDXP
cardiolipin biosynthetic process (GO:0032049)	1/8	0.100864	0.346931	0	0	10.7165	24.5833	PDXP
positive regulation of TORC1 signaling (GO:1904263)	1/8	0.100864	0.346931	0	0	10.7165	24.5833	TELO2
peptidyl-lysine acetylation (GO:0018394)	1/8	0.100864	0.346931	0	0	10.7165	24.5833	KAT2A
TORC1 signaling (GO:0038202)	1/8	0.100864	0.346931	0	0	10.7165	24.5833	LARP1
positive regulation of viral transcription (GO:0050434)	2/41	0.101821	0.346931	0	0	3.85535	8.80771	TFAP4;RRP1B
telomere organization (GO:0032200)	2/41	0.101821	0.346931	0	0	3.85535	8.80771	POLD2;TELO2
regulation of substrate adhesion-dependent cell spreading (GO:1900024)	2/41	0.101821	0.346931	0	0	3.85535	8.80771	C1QBP;RCC2
regulation of telomerase activity (GO:0051972)	2/42	0.106018	0.359924	0	0	3.75878	8.43524	DKC1;NAF1
regulation of intracellular signal transduction (GO:1902531)	9/422	0.108018	0.365391	0	0	1.6513	3.6749	PRMT5;BOP1;PAK1IP1;NOP2;RRS1;TAF4B;RPF2;TELO2;ATR
negative regulation of DNA metabolic process (GO:0051053)	2/43	0.110262	0.366789	0	0	3.66691	8.08518	GTPBP4;ATR
negative regulation of translation (GO:0017148)	3/88	0.110713	0.366789	0	0	2.65734	5.8483	SYNCRIP;LARP1;NCL
positive regulation of establishment of protein localization to telomere (GO:1904851)	1/9	0.112738	0.366789	0	0	9.37643	20.4658	DKC1
positive regulation of protein sumoylation (GO:0033235)	1/9	0.112738	0.366789	0	0	9.37643	20.4658	GNL3
engulfment of apoptotic cell (GO:0043652)	1/9	0.112738	0.366789	0	0	9.37643	20.4658	XKR8
positive regulation of natural killer cell mediated cytotoxicity directed against tumor cell target (GO:0002860)	1/9	0.112738	0.366789	0	0	9.37643	20.4658	PVR
homocysteine metabolic process (GO:0050667)	1/9	0.112738	0.366789	0	0	9.37643	20.4658	MTRR
tRNA wobble uridine modification (GO:0002098)	1/9	0.112738	0.366789	0	0	9.37643	20.4658	CTU1
positive regulation of natural killer cell mediated immune response to tumor cell (GO:0002857)	1/9	0.112738	0.366789	0	0	9.37643	20.4658	PVR
DNA topological change (GO:0006265)	1/9	0.112738	0.366789	0	0	9.37643	20.4658	TOP1MT
histone H3-K4 trimethylation (GO:0080182)	1/9	0.112738	0.366789	0	0	9.37643	20.4658	BEND3
negative regulation of cellular protein metabolic process (GO:0032269)	3/89	0.113519	0.368053	0	0	2.6263	5.71427	SYNCRIP;LARP1;NCL
posttranscriptional regulation of gene expression (GO:0010608)	2/44	0.114549	0.370112	0	0	3.57943	7.75573	NOLC1;GEMIN5
regulation of cell cycle process (GO:0010564)	3/90	0.116352	0.371383	0	0	2.59598	5.58432	PRMT5;AHCTF1;PDXP
nucleus organization (GO:0006997)	2/45	0.118878	0.371383	0	0	3.49601	7.44528	USP36;WDR73
negative regulation of protein modification by small protein conjugation or removal (GO:1903321)	2/46	0.123248	0.371383	0	0	3.41638	7.15238	PRMT3;GTPBP4
negative regulation of viral-induced cytoplasmic pattern recognition receptor signaling pathway (GO:0039532)	1/10	0.124455	0.371383	0	0	8.33418	17.3669	C1QBP
regulation of response to stress (GO:0080134)	1/10	0.124455	0.371383	0	0	8.33418	17.3669	DYRK3
regulation of cellular respiration (GO:0043457)	1/10	0.124455	0.371383	0	0	8.33418	17.3669	NOA1
positive regulation of transcription from RNA polymerase III promoter (GO:0045945)	1/10	0.124455	0.371383	0	0	8.33418	17.3669	ZC3H8
regulation of attachment of spindle microtubules to kinetochore (GO:0051988)	1/10	0.124455	0.371383	0	0	8.33418	17.3669	RCC2
phosphatidylglycerol biosynthetic process (GO:0006655)	1/10	0.124455	0.371383	0	0	8.33418	17.3669	PDXP
cellular biogenic amine metabolic process (GO:0006576)	1/10	0.124455	0.371383	0	0	8.33418	17.3669	SRM
aspartate family amino acid metabolic process (GO:0009066)	1/10	0.124455	0.371383	0	0	8.33418	17.3669	MTRR
regulation of NLRP3 inflammasome complex assembly (GO:1900225)	1/10	0.124455	0.371383	0	0	8.33418	17.3669	DHX33
regulation of mRNA 3'-end processing (GO:0031440)	1/10	0.124455	0.371383	0	0	8.33418	17.3669	NCBP1
nuclear pore complex assembly (GO:0051292)	1/10	0.124455	0.371383	0	0	8.33418	17.3669	AHCTF1
DNA replication-dependent nucleosome organization (GO:0034723)	1/10	0.124455	0.371383	0	0	8.33418	17.3669	IPO4
T cell homeostasis (GO:0043029)	1/10	0.124455	0.371383	0	0	8.33418	17.3669	ZC3H8
primary miRNA processing (GO:0031053)	1/10	0.124455	0.371383	0	0	8.33418	17.3669	NCBP1
positive regulation of T cell apoptotic process (GO:0070234)	1/10	0.124455	0.371383	0	0	8.33418	17.3669	ZC3H8
positive regulation of mRNA splicing, via spliceosome (GO:0048026)	1/10	0.124455	0.371383	0	0	8.33418	17.3669	NCBP1
regulation of natural killer cell mediated cytotoxicity directed against tumor cell target (GO:0002858)	1/10	0.124455	0.371383	0	0	8.33418	17.3669	PVR
regulation of establishment of protein localization to telomere (GO:0070203)	1/10	0.124455	0.371383	0	0	8.33418	17.3669	DKC1
cellular response to ATP (GO:0071318)	1/10	0.124455	0.371383	0	0	8.33418	17.3669	PDXP
positive regulation of reproductive process (GO:2000243)	1/10	0.124455	0.371383	0	0	8.33418	17.3669	C1QBP
DNA replication-dependent nucleosome assembly (GO:0006335)	1/10	0.124455	0.371383	0	0	8.33418	17.3669	IPO4
positive regulation of programmed cell death (GO:0043068)	6/257	0.125828	0.374287	0	0	1.80534	3.74218	TFAP4;SHQ1;C1QBP;PDCD2;RRP1B;EEF1E1
polyol metabolic process (GO:0019751)	2/47	0.127656	0.375297	0	0	3.34029	6.8757	IPPK;ISYNA1
inositol phosphate metabolic process (GO:0043647)	2/47	0.127656	0.375297	0	0	3.34029	6.8757	IPPK;ISYNA1
transcription elongation from RNA polymerase II promoter (GO:0006368)	3/95	0.130902	0.375297	0	0	2.45427	4.99029	NCBP1;TAF4B;ELP3
mRNA splicing, via spliceosome (GO:0000398)	6/261	0.13256	0.375297	0	0	1.77665	3.59012	SYNCRIP;PRMT5;NCBP1;CSTF2;GEMIN5;WDR77
positive regulation of posttranscriptional gene silencing (GO:0060148)	1/11	0.136018	0.375297	0	0	7.50038	14.963	XPO5
methionine metabolic process (GO:0006555)	1/11	0.136018	0.375297	0	0	7.50038	14.963	MTRR
negative regulation of defense response to virus (GO:0050687)	1/11	0.136018	0.375297	0	0	7.50038	14.963	C1QBP
replicative senescence (GO:0090399)	1/11	0.136018	0.375297	0	0	7.50038	14.963	ATR
regulation of trophoblast cell migration (GO:1901163)	1/11	0.136018	0.375297	0	0	7.50038	14.963	C1QBP
regulation of leukocyte cell-cell adhesion (GO:1903037)	1/11	0.136018	0.375297	0	0	7.50038	14.963	KAT2A
negative regulation of T cell differentiation (GO:0045581)	1/11	0.136018	0.375297	0	0	7.50038	14.963	ZC3H8
Golgi ribbon formation (GO:0090161)	1/11	0.136018	0.375297	0	0	7.50038	14.963	PRMT5
proteasome assembly (GO:0043248)	1/11	0.136018	0.375297	0	0	7.50038	14.963	PSMG2
regulation of actin filament depolymerization (GO:0030834)	1/11	0.136018	0.375297	0	0	7.50038	14.963	PDXP
regulation of mitotic centrosome separation (GO:0046602)	1/11	0.136018	0.375297	0	0	7.50038	14.963	RANBP1
internal protein amino acid acetylation (GO:0006475)	1/11	0.136018	0.375297	0	0	7.50038	14.963	KAT2A
L-serine metabolic process (GO:0006563)	1/11	0.136018	0.375297	0	0	7.50038	14.963	PSAT1
regulation of hemopoiesis (GO:1903706)	1/11	0.136018	0.375297	0	0	7.50038	14.963	PDCD2
rRNA base methylation (GO:0070475)	1/11	0.136018	0.375297	0	0	7.50038	14.963	NOP2
mitochondrion distribution (GO:0048311)	1/11	0.136018	0.375297	0	0	7.50038	14.963	MSTO1
aspartate family amino acid biosynthetic process (GO:0009067)	1/11	0.136018	0.375297	0	0	7.50038	14.963	MTRR
positive regulation of chromosome segregation (GO:0051984)	1/11	0.136018	0.375297	0	0	7.50038	14.963	RCC2
positive regulation of actin filament depolymerization (GO:0030836)	1/11	0.136018	0.375297	0	0	7.50038	14.963	PDXP
negative regulation of receptor binding (GO:1900121)	1/11	0.136018	0.375297	0	0	7.50038	14.963	RUVBL2
regulation of megakaryocyte differentiation (GO:0045652)	2/49	0.136581	0.375297	0	0	3.19782	6.36635	PRMT6;PRMT1
positive regulation of response to DNA damage stimulus (GO:2001022)	2/49	0.136581	0.375297	0	0	3.19782	6.36635	EEF1E1;ATR
regulation of cellular protein metabolic process (GO:0032268)	2/50	0.141094	0.383724	0	0	3.13104	6.13161	GEMIN5;NOLC1
negative regulation of protein ubiquitination (GO:0031397)	2/50	0.141094	0.383724	0	0	3.13104	6.13161	PRMT3;GTPBP4
telomere maintenance (GO:0000723)	2/51	0.145639	0.383724	0	0	3.06699	5.90894	POLD2;TELO2
positive regulation of protein depolymerization (GO:1901881)	1/12	0.147429	0.383724	0	0	6.81818	13.0528	PDXP
protein localization to kinetochore (GO:0034501)	1/12	0.147429	0.383724	0	0	6.81818	13.0528	RCC2
positive regulation of establishment of protein localization (GO:1904951)	1/12	0.147429	0.383724	0	0	6.81818	13.0528	DKC1
pyrimidine nucleoside salvage (GO:0043097)	1/12	0.147429	0.383724	0	0	6.81818	13.0528	UCK2
oligodendrocyte development (GO:0014003)	1/12	0.147429	0.383724	0	0	6.81818	13.0528	EIF2B3
serine family amino acid biosynthetic process (GO:0009070)	1/12	0.147429	0.383724	0	0	6.81818	13.0528	PSAT1
aromatic compound biosynthetic process (GO:0019438)	1/12	0.147429	0.383724	0	0	6.81818	13.0528	PSAT1
peptidyl-methionine modification (GO:0018206)	1/12	0.147429	0.383724	0	0	6.81818	13.0528	NAA25
pyrimidine-containing compound salvage (GO:0008655)	1/12	0.147429	0.383724	0	0	6.81818	13.0528	UCK2
regulation of T cell differentiation in thymus (GO:0033081)	1/12	0.147429	0.383724	0	0	6.81818	13.0528	ZC3H8
negative regulation of substrate adhesion-dependent cell spreading (GO:1900025)	1/12	0.147429	0.383724	0	0	6.81818	13.0528	RCC2
polyamine metabolic process (GO:0006595)	1/12	0.147429	0.383724	0	0	6.81818	13.0528	SRM
negative regulation of interleukin-12 production (GO:0032695)	1/12	0.147429	0.383724	0	0	6.81818	13.0528	C1QBP
positive regulation of ruffle assembly (GO:1900029)	1/12	0.147429	0.383724	0	0	6.81818	13.0528	FAM98A
tRNA 5'-leader removal (GO:0001682)	1/12	0.147429	0.383724	0	0	6.81818	13.0528	RPP40
negative regulation by host of viral transcription (GO:0043922)	1/12	0.147429	0.383724	0	0	6.81818	13.0528	TFAP4
peptide metabolic process (GO:0006518)	3/104	0.158564	0.398638	0	0	2.23455	4.11514	SPPL2B;EEF1E1;THOP1
DNA strand elongation (GO:0022616)	1/13	0.158689	0.398638	0	0	6.24968	11.5045	POLD2
regulation of lymphocyte activation (GO:0051249)	1/13	0.158689	0.398638	0	0	6.24968	11.5045	KAT2A
regulation of superoxide anion generation (GO:0032928)	1/13	0.158689	0.398638	0	0	6.24968	11.5045	AATF
regulation of cell aging (GO:0090342)	1/13	0.158689	0.398638	0	0	6.24968	11.5045	RSL1D1
DNA replication-independent nucleosome organization (GO:0034724)	1/13	0.158689	0.398638	0	0	6.24968	11.5045	IPO4
negative regulation of mRNA splicing, via spliceosome (GO:0048025)	1/13	0.158689	0.398638	0	0	6.24968	11.5045	C1QBP
nucleotide metabolic process (GO:0009117)	1/13	0.158689	0.398638	0	0	6.24968	11.5045	DCTD
positive regulation of T cell mediated cytotoxicity (GO:0001916)	1/13	0.158689	0.398638	0	0	6.24968	11.5045	PVR
DNA damage response, signal transduction by p53 class mediator resulting in transcription of p21 class mediator (GO:0006978)	1/13	0.158689	0.398638	0	0	6.24968	11.5045	TFAP4
cardiolipin metabolic process (GO:0032048)	1/13	0.158689	0.398638	0	0	6.24968	11.5045	PDXP
ribonucleoprotein complex disassembly (GO:0032988)	1/13	0.158689	0.398638	0	0	6.24968	11.5045	DYRK3
tRNA splicing, via endonucleolytic cleavage and ligation (GO:0006388)	1/13	0.158689	0.398638	0	0	6.24968	11.5045	CSTF2
G1/S transition of mitotic cell cycle (GO:0000082)	3/105	0.161742	0.405221	0	0	2.21253	4.03068	RANBP1;TFDP1;ORC2
RNA splicing (GO:0008380)	3/106	0.16494	0.405879	0	0	2.19094	3.94845	SYNCRIP;NCBP1;MPHOSPH10
viral life cycle (GO:0019058)	3/107	0.168156	0.405879	0	0	2.16976	3.86838	NUP188;NUP85;RAE1
positive regulation of cell cycle process (GO:0090068)	3/107	0.168156	0.405879	0	0	2.16976	3.86838	MYBBP1A;RCC2;RRP8
DNA-dependent DNA replication (GO:0006261)	2/56	0.168782	0.405879	0	0	2.7823	4.95013	ORC2;POLD2
nucleoside salvage (GO:0043174)	1/14	0.169802	0.405879	0	0	5.76865	10.2285	UCK2
DNA damage response, signal transduction resulting in transcription (GO:0042772)	1/14	0.169802	0.405879	0	0	5.76865	10.2285	TFAP4
necroptotic process (GO:0070266)	1/14	0.169802	0.405879	0	0	5.76865	10.2285	PGAM5
stem cell development (GO:0048864)	1/14	0.169802	0.405879	0	0	5.76865	10.2285	NOLC1
regulation of nucleocytoplasmic transport (GO:0046822)	1/14	0.169802	0.405879	0	0	5.76865	10.2285	XPO5
pore complex assembly (GO:0046931)	1/14	0.169802	0.405879	0	0	5.76865	10.2285	AHCTF1
RNA splicing, via endonucleolytic cleavage and ligation (GO:0000394)	1/14	0.169802	0.405879	0	0	5.76865	10.2285	CSTF2
modified amino acid transport (GO:0072337)	1/14	0.169802	0.405879	0	0	5.76865	10.2285	SLC19A1
positive regulation of purine nucleotide metabolic process (GO:1900544)	1/14	0.169802	0.405879	0	0	5.76865	10.2285	BEND3
negative regulation of focal adhesion assembly (GO:0051895)	1/14	0.169802	0.405879	0	0	5.76865	10.2285	RCC2
oligodendrocyte differentiation (GO:0048709)	1/14	0.169802	0.405879	0	0	5.76865	10.2285	EIF2B3
regulation of defense response to virus (GO:0050688)	1/14	0.169802	0.405879	0	0	5.76865	10.2285	C1QBP
establishment of protein localization to chromosome (GO:0070199)	1/14	0.169802	0.405879	0	0	5.76865	10.2285	RUVBL2
response to ATP (GO:0033198)	1/14	0.169802	0.405879	0	0	5.76865	10.2285	PDXP
negative regulation of hydrolase activity (GO:0051346)	3/108	0.171391	0.408634	0	0	2.14899	3.7904	RCC2;MPHOSPH10;RRP1B
regulation of mitotic cell cycle (GO:0007346)	4/165	0.174588	0.411116	0	0	1.87052	3.26467	PRMT5;TFAP4;PDXP;RAE1
intracellular protein transport (GO:0006886)	7/347	0.17648	0.411116	0	0	1.55381	2.69516	RANBP1;NUP188;NUP85;XPO5;HEATR3;RAE1;IPO4
viral gene expression (GO:0019080)	3/110	0.177913	0.411116	0	0	2.1086	3.64042	NUP188;NUP85;RAE1
neural crest cell differentiation (GO:0014033)	1/15	0.180768	0.411116	0	0	5.35633	9.16221	NOLC1
N-terminal protein amino acid acetylation (GO:0006474)	1/15	0.180768	0.411116	0	0	5.35633	9.16221	NAA25
mesenchymal cell development (GO:0014031)	1/15	0.180768	0.411116	0	0	5.35633	9.16221	NOLC1
nuclear pore organization (GO:0006999)	1/15	0.180768	0.411116	0	0	5.35633	9.16221	AHCTF1
negative regulation of adherens junction organization (GO:1903392)	1/15	0.180768	0.411116	0	0	5.35633	9.16221	RCC2
amide transport (GO:0042886)	1/15	0.180768	0.411116	0	0	5.35633	9.16221	SLC19A1
cofactor transport (GO:0051181)	1/15	0.180768	0.411116	0	0	5.35633	9.16221	SLC19A1
protein localization to chromosome, telomeric region (GO:0070198)	1/15	0.180768	0.411116	0	0	5.35633	9.16221	ATR
L-alpha-amino acid transmembrane transport (GO:1902475)	1/15	0.180768	0.411116	0	0	5.35633	9.16221	SLC7A1
negative regulation of RNA metabolic process (GO:0051253)	1/15	0.180768	0.411116	0	0	5.35633	9.16221	SHQ1
negative regulation of mRNA processing (GO:0050686)	1/15	0.180768	0.411116	0	0	5.35633	9.16221	C1QBP
mitochondrion localization (GO:0051646)	1/15	0.180768	0.411116	0	0	5.35633	9.16221	MSTO1
pyrimidine nucleoside metabolic process (GO:0006213)	1/15	0.180768	0.411116	0	0	5.35633	9.16221	UMPS
negative regulation of anoikis (GO:2000811)	1/15	0.180768	0.411116	0	0	5.35633	9.16221	PTRH2
cellular response to virus (GO:0098586)	1/15	0.180768	0.411116	0	0	5.35633	9.16221	RRP1B
cellular biogenic amine biosynthetic process (GO:0042401)	1/15	0.180768	0.411116	0	0	5.35633	9.16221	SRM
dicarboxylic acid metabolic process (GO:0043648)	2/59	0.182949	0.415069	0	0	2.63546	4.47646	MTRR;SLC19A1
regulation of mRNA splicing, via spliceosome (GO:0048024)	2/60	0.18771	0.420421	0	0	2.58989	4.33252	NCBP1;C1QBP
nucleosome assembly (GO:0006334)	2/60	0.18771	0.420421	0	0	2.58989	4.33252	GRWD1;IPO4
viral transcription (GO:0019083)	3/113	0.187821	0.420421	0	0	2.05078	3.42945	NUP188;NUP85;RAE1
miRNA metabolic process (GO:0010586)	1/16	0.19159	0.420421	0	0	4.99899	8.26031	XPO5
rRNA transcription (GO:0009303)	1/16	0.19159	0.420421	0	0	4.99899	8.26031	CD3EAP
DNA strand elongation involved in DNA replication (GO:0006271)	1/16	0.19159	0.420421	0	0	4.99899	8.26031	POLD2
negative regulation of immune effector process (GO:0002698)	1/16	0.19159	0.420421	0	0	4.99899	8.26031	C1QBP
sialylation (GO:0097503)	1/16	0.19159	0.420421	0	0	4.99899	8.26031	ST6GALNAC4
positive regulation of G2/M transition of mitotic cell cycle (GO:0010971)	1/16	0.19159	0.420421	0	0	4.99899	8.26031	RCC2
regulation of RIG-I signaling pathway (GO:0039535)	1/16	0.19159	0.420421	0	0	4.99899	8.26031	C1QBP
regulation of cell cycle phase transition (GO:1901987)	1/16	0.19159	0.420421	0	0	4.99899	8.26031	TFAP4
positive regulation of mRNA processing (GO:0050685)	1/16	0.19159	0.420421	0	0	4.99899	8.26031	NCBP1
protein localization to chromatin (GO:0071168)	1/16	0.19159	0.420421	0	0	4.99899	8.26031	RUVBL2
programmed necrotic cell death (GO:0097300)	1/16	0.19159	0.420421	0	0	4.99899	8.26031	PGAM5
regulation of DNA replication (GO:0006275)	2/61	0.192488	0.420423	0	0	2.54587	4.19487	GTPBP4;ATR
RNA 3'-end processing (GO:0031123)	2/61	0.192488	0.420423	0	0	2.54587	4.19487	NCBP1;CSTF2
peptidyl-lysine modification (GO:0018205)	3/115	0.194505	0.42384	0	0	2.01396	3.29745	NUP188;NUP85;RAE1
negative regulation of dephosphorylation (GO:0035305)	2/63	0.202091	0.424948	0	0	2.46214	3.93706	MPHOSPH10;RRP1B
regulation of protein sumoylation (GO:0033233)	1/17	0.20227	0.424948	0	0	4.68631	7.48945	GNL3
peptidyl-lysine trimethylation (GO:0018023)	1/17	0.20227	0.424948	0	0	4.68631	7.48945	BEND3
rRNA catabolic process (GO:0016075)	1/17	0.20227	0.424948	0	0	4.68631	7.48945	DIS3
positive regulation of cell cycle G2/M phase transition (GO:1902751)	1/17	0.20227	0.424948	0	0	4.68631	7.48945	RCC2
regulation of telomere maintenance via telomere lengthening (GO:1904356)	1/17	0.20227	0.424948	0	0	4.68631	7.48945	NAF1
cellular response to gamma radiation (GO:0071480)	1/17	0.20227	0.424948	0	0	4.68631	7.48945	ATR
positive regulation of natural killer cell mediated cytotoxicity (GO:0045954)	1/17	0.20227	0.424948	0	0	4.68631	7.48945	PVR
preassembly of GPI anchor in ER membrane (GO:0016254)	1/17	0.20227	0.424948	0	0	4.68631	7.48945	PIGW
long-term memory (GO:0007616)	1/17	0.20227	0.424948	0	0	4.68631	7.48945	KAT2A
N-terminal protein amino acid modification (GO:0031365)	1/17	0.20227	0.424948	0	0	4.68631	7.48945	NTMT1
histone H2A ubiquitination (GO:0033522)	1/17	0.20227	0.424948	0	0	4.68631	7.48945	TRIM37
N-glycan processing (GO:0006491)	1/17	0.20227	0.424948	0	0	4.68631	7.48945	GNPTAB
negative regulation of reactive oxygen species metabolic process (GO:2000378)	1/17	0.20227	0.424948	0	0	4.68631	7.48945	AATF
positive regulation of stem cell proliferation (GO:2000648)	1/17	0.20227	0.424948	0	0	4.68631	7.48945	PDCD2
positive regulation of natural killer cell mediated immunity (GO:0002717)	1/17	0.20227	0.424948	0	0	4.68631	7.48945	PVR
macromolecular complex assembly (GO:0065003)	3/120	0.211461	0.432542	0	0	1.9274	2.99463	TFAP4;GEMIN5;MDN1
glycolipid metabolic process (GO:0006664)	2/65	0.211747	0.432542	0	0	2.38374	3.70043	PIGW;ST6GALNAC4
regulation of myeloid cell differentiation (GO:0045637)	2/65	0.211747	0.432542	0	0	2.38374	3.70043	PRMT6;PRMT1
regulation of cell division (GO:0051302)	2/65	0.211747	0.432542	0	0	2.38374	3.70043	AHCTF1;PDXP
membrane protein ectodomain proteolysis (GO:0006509)	1/18	0.212809	0.432542	0	0	4.41042	6.82452	SPPL2B
tRNA metabolic process (GO:0006399)	1/18	0.212809	0.432542	0	0	4.41042	6.82452	ADAT1
regulation of spindle organization (GO:0090224)	1/18	0.212809	0.432542	0	0	4.41042	6.82452	RAE1
positive regulation of p38MAPK cascade (GO:1900745)	1/18	0.212809	0.432542	0	0	4.41042	6.82452	PRMT1
DNA conformation change (GO:0071103)	1/18	0.212809	0.432542	0	0	4.41042	6.82452	TOP1MT
cell-substrate adherens junction assembly (GO:0007045)	1/18	0.212809	0.432542	0	0	4.41042	6.82452	RCC2
negative regulation of RNA splicing (GO:0033119)	1/18	0.212809	0.432542	0	0	4.41042	6.82452	C1QBP
ubiquitin-dependent protein catabolic process via the multivesicular body sorting pathway (GO:0043162)	1/18	0.212809	0.432542	0	0	4.41042	6.82452	RNF126
snRNA metabolic process (GO:0016073)	1/18	0.212809	0.432542	0	0	4.41042	6.82452	SNAPC4
DNA ligation (GO:0006266)	1/18	0.212809	0.432542	0	0	4.41042	6.82452	POLD2
focal adhesion assembly (GO:0048041)	1/18	0.212809	0.432542	0	0	4.41042	6.82452	RCC2
regulation of transcription, DNA-templated (GO:0006355)	25/1598	0.214457	0.434949	0	0	1.20782	1.85961	NOP2;ZC3H8;AATF;RRP8;NUP85;NKRF;RUVBL2;RUVBL1;SNAPC4;PRMT6;PRMT5;PCGF6;PRMT1;PRMT3;ELP3;PA2G4;DNAJC2;KAT2A;TADA2A;TFAP4;TFDP1;MYBBP1A;CARM1;TCEA2;POLR3G
cellular response to light stimulus (GO:0071482)	2/66	0.216592	0.438329	0	0	2.34637	3.58934	RUVBL2;ATR
regulation of cyclin-dependent protein serine/threonine kinase activity (GO:0000079)	2/67	0.221447	0.440309	0	0	2.31016	3.48273	TFAP4;GTPBP4
cellular response to UV (GO:0034644)	2/67	0.221447	0.440309	0	0	2.31016	3.48273	RUVBL2;ATR
regulation of TOR signaling (GO:0032006)	2/67	0.221447	0.440309	0	0	2.31016	3.48273	DYRK3;TELO2
positive regulation of chromosome organization (GO:2001252)	1/19	0.223209	0.440309	0	0	4.16519	6.24631	GNL3
negative regulation of cell junction assembly (GO:1901889)	1/19	0.223209	0.440309	0	0	4.16519	6.24631	RCC2
protein targeting to lysosome (GO:0006622)	1/19	0.223209	0.440309	0	0	4.16519	6.24631	GNPTAB
positive regulation of pri-miRNA transcription from RNA polymerase II promoter (GO:1902895)	1/19	0.223209	0.440309	0	0	4.16519	6.24631	GNL3
negative regulation of response to biotic stimulus (GO:0002832)	1/19	0.223209	0.440309	0	0	4.16519	6.24631	C1QBP
drug transport (GO:0015893)	1/19	0.223209	0.440309	0	0	4.16519	6.24631	SLC19A1
nucleosome disassembly (GO:0006337)	1/19	0.223209	0.440309	0	0	4.16519	6.24631	GRWD1
protein heterotetramerization (GO:0051290)	1/19	0.223209	0.440309	0	0	4.16519	6.24631	FARSA
chromatin disassembly (GO:0031498)	1/19	0.223209	0.440309	0	0	4.16519	6.24631	GRWD1
negative regulation of phosphatase activity (GO:0010923)	2/68	0.22631	0.444555	0	0	2.27504	3.38036	MPHOSPH10;RRP1B
termination of RNA polymerase II transcription (GO:0006369)	2/68	0.22631	0.444555	0	0	2.27504	3.38036	NCBP1;CSTF2
Golgi to endosome transport (GO:0006895)	1/20	0.233472	0.446456	0	0	3.94577	5.73988	VPS13A
aromatic amino acid family catabolic process (GO:0009074)	1/20	0.233472	0.446456	0	0	3.94577	5.73988	HPDL
regulation of toll-like receptor signaling pathway (GO:0034121)	1/20	0.233472	0.446456	0	0	3.94577	5.73988	SMPDL3B
regulation of regulatory T cell differentiation (GO:0045589)	1/20	0.233472	0.446456	0	0	3.94577	5.73988	KAT2A
regulation of DNA-templated transcription, elongation (GO:0032784)	1/20	0.233472	0.446456	0	0	3.94577	5.73988	TCEA2
purine nucleotide metabolic process (GO:0006163)	1/20	0.233472	0.446456	0	0	3.94577	5.73988	PPAT
intrinsic apoptotic signaling pathway in response to DNA damage by p53 class mediator (GO:0042771)	1/20	0.233472	0.446456	0	0	3.94577	5.73988	AEN
negative regulation of interferon-gamma production (GO:0032689)	1/20	0.233472	0.446456	0	0	3.94577	5.73988	C1QBP
cellular response to estradiol stimulus (GO:0071392)	1/20	0.233472	0.446456	0	0	3.94577	5.73988	RUVBL2
glial cell development (GO:0021782)	1/20	0.233472	0.446456	0	0	3.94577	5.73988	EIF2B3
negative regulation of telomere maintenance via telomerase (GO:0032211)	1/20	0.233472	0.446456	0	0	3.94577	5.73988	NAT10
regulation of transport (GO:0051049)	1/20	0.233472	0.446456	0	0	3.94577	5.73988	YRDC
organelle disassembly (GO:1903008)	1/20	0.233472	0.446456	0	0	3.94577	5.73988	DYRK3
regulation of transcription from RNA polymerase II promoter (GO:0006357)	23/1478	0.2343	0.447127	0	0	1.19908	1.74005	NUFIP1;NOP2;ECD;ZC3H8;ELP3;RRP1B;AATF;PPRC1;KAT2A;TADA2A;TFAP4;TFDP1;NKRF;C1QBP;RUVBL2;RUVBL1;ORC2;SNAPC4;BEND3;TAF4B;E2F3;CEBPZ;TRIM37
DNA metabolic process (GO:0006259)	6/314	0.235844	0.449158	0	0	1.46693	2.1191	GRWD1;TOP1MT;ORC2;POLD2;TELO2;ATR
regulation of mRNA stability (GO:0043488)	3/128	0.239207	0.453785	0	0	1.80331	2.5795	LARP1;DIS3;EXOSC1
cobalamin metabolic process (GO:0009235)	1/21	0.243601	0.453785	0	0	3.74829	5.29343	MTRR
GTP metabolic process (GO:0046039)	1/21	0.243601	0.453785	0	0	3.74829	5.29343	IMPDH2
establishment of protein localization to vacuole (GO:0072666)	1/21	0.243601	0.453785	0	0	3.74829	5.29343	VPS13A
regulation of ruffle assembly (GO:1900027)	1/21	0.243601	0.453785	0	0	3.74829	5.29343	FAM98A
cellular response to misfolded protein (GO:0071218)	1/21	0.243601	0.453785	0	0	3.74829	5.29343	RNF126
protein-DNA complex disassembly (GO:0032986)	1/21	0.243601	0.453785	0	0	3.74829	5.29343	GRWD1
cellular protein complex localization (GO:0034629)	1/21	0.243601	0.453785	0	0	3.74829	5.29343	RCC2
tetrapyrrole metabolic process (GO:0033013)	1/21	0.243601	0.453785	0	0	3.74829	5.29343	MTRR
negative regulation of cyclin-dependent protein kinase activity (GO:1904030)	1/21	0.243601	0.453785	0	0	3.74829	5.29343	TFAP4
negative regulation of cell cycle arrest (GO:0071157)	1/21	0.243601	0.453785	0	0	3.74829	5.29343	TFAP4
regulation of phosphatase activity (GO:0010921)	2/72	0.245832	0.457033	0	0	2.1446	3.00911	MPHOSPH10;RRP1B
protein N-linked glycosylation (GO:0006487)	2/73	0.250724	0.460502	0	0	2.11429	2.92491	MOGS;ST6GALNAC4
protein deubiquitination (GO:0016579)	5/257	0.252898	0.460502	0	0	1.49262	2.052	USP36;KAT2A;USP31;RUVBL1;JOSD1
regulation of natural killer cell mediated cytotoxicity (GO:0042269)	1/22	0.253596	0.460502	0	0	3.56962	4.89757	PVR
purine-containing compound biosynthetic process (GO:0072522)	1/22	0.253596	0.460502	0	0	3.56962	4.89757	PPAT
nuclear transport (GO:0051169)	1/22	0.253596	0.460502	0	0	3.56962	4.89757	MYBBP1A
positive regulation of RNA splicing (GO:0033120)	1/22	0.253596	0.460502	0	0	3.56962	4.89757	NCBP1
ncRNA catabolic process (GO:0034661)	1/22	0.253596	0.460502	0	0	3.56962	4.89757	DIS3
negative regulation of lyase activity (GO:0051350)	1/22	0.253596	0.460502	0	0	3.56962	4.89757	MTRR
sulfur amino acid metabolic process (GO:0000096)	1/22	0.253596	0.460502	0	0	3.56962	4.89757	MTRR
negative regulation of myeloid cell differentiation (GO:0045638)	1/22	0.253596	0.460502	0	0	3.56962	4.89757	PRMT1
positive regulation of erythrocyte differentiation (GO:0045648)	1/22	0.253596	0.460502	0	0	3.56962	4.89757	PRMT1
NLS-bearing protein import into nucleus (GO:0006607)	1/22	0.253596	0.460502	0	0	3.56962	4.89757	IPO4
mRNA 3'-end processing (GO:0031124)	2/74	0.255619	0.463278	0	0	2.08482	2.84383	NCBP1;CSTF2
protein modification by small protein removal (GO:0070646)	5/261	0.262846	0.470207	0	0	1.46899	1.96284	USP36;KAT2A;USP31;RUVBL1;JOSD1
positive regulation of ATP metabolic process (GO:1903580)	1/23	0.263459	0.470207	0	0	3.40719	4.54471	BEND3
negative regulation of viral transcription (GO:0032897)	1/23	0.263459	0.470207	0	0	3.40719	4.54471	TFAP4
nucleotide-excision repair, DNA gap filling (GO:0006297)	1/23	0.263459	0.470207	0	0	3.40719	4.54471	POLD2
TOR signaling (GO:0031929)	1/23	0.263459	0.470207	0	0	3.40719	4.54471	LARP1
protein localization to Golgi apparatus (GO:0034067)	1/23	0.263459	0.470207	0	0	3.40719	4.54471	VPS13A
histone H3-K4 methylation (GO:0051568)	1/23	0.263459	0.470207	0	0	3.40719	4.54471	BEND3
vitamin transport (GO:0051180)	1/23	0.263459	0.470207	0	0	3.40719	4.54471	SLC19A1
cellular response to organic cyclic compound (GO:0071407)	3/135	0.263958	0.470207	0	0	1.70707	2.27376	LARP1;RUVBL2;PDXP
regulation of cytokinesis (GO:0032465)	2/77	0.27031	0.476688	0	0	2.00112	2.61784	AHCTF1;PDXP
water-soluble vitamin metabolic process (GO:0006767)	2/77	0.27031	0.476688	0	0	2.00112	2.61784	MTRR;SLC19A1
positive regulation of neutrophil chemotaxis (GO:0090023)	1/24	0.273192	0.476688	0	0	3.25889	4.22866	C1QBP
membrane protein intracellular domain proteolysis (GO:0031293)	1/24	0.273192	0.476688	0	0	3.25889	4.22866	SPPL2B
cellular lipid catabolic process (GO:0044242)	1/24	0.273192	0.476688	0	0	3.25889	4.22866	SMPDL3B
histone monoubiquitination (GO:0010390)	1/24	0.273192	0.476688	0	0	3.25889	4.22866	TRIM37
DNA replication initiation (GO:0006270)	1/24	0.273192	0.476688	0	0	3.25889	4.22866	ORC2
limb development (GO:0060173)	1/24	0.273192	0.476688	0	0	3.25889	4.22866	KAT2A
histone mRNA metabolic process (GO:0008334)	1/24	0.273192	0.476688	0	0	3.25889	4.22866	NCBP1
negative regulation of cyclin-dependent protein serine/threonine kinase activity (GO:0045736)	1/24	0.273192	0.476688	0	0	3.25889	4.22866	TFAP4
macromolecule modification (GO:0043412)	1/24	0.273192	0.476688	0	0	3.25889	4.22866	ST6GALNAC4
positive regulation of translation (GO:0045727)	2/78	0.275207	0.47931	0	0	1.97469	2.54781	TRMT10C;C1QBP
regulation of autophagy (GO:0010506)	4/203	0.280562	0.481785	0	0	1.5104	1.91966	USP36;KAT2A;RUVBL1;WDR75
glycolytic process through glucose-6-phosphate (GO:0061620)	1/25	0.282798	0.481785	0	0	3.12294	3.94435	ADPGK
signal peptide processing (GO:0006465)	1/25	0.282798	0.481785	0	0	3.12294	3.94435	SPPL2B
canonical glycolysis (GO:0061621)	1/25	0.282798	0.481785	0	0	3.12294	3.94435	ADPGK
ncRNA 3'-end processing (GO:0043628)	1/25	0.282798	0.481785	0	0	3.12294	3.94435	ELAC2
glucose catabolic process to pyruvate (GO:0061718)	1/25	0.282798	0.481785	0	0	3.12294	3.94435	ADPGK
regulation of telomere maintenance (GO:0032204)	1/25	0.282798	0.481785	0	0	3.12294	3.94435	GNL3
protein import into nucleus, translocation (GO:0000060)	1/25	0.282798	0.481785	0	0	3.12294	3.94435	IPO4
positive regulation of neutrophil migration (GO:1902624)	1/25	0.282798	0.481785	0	0	3.12294	3.94435	C1QBP
misfolded or incompletely synthesized protein catabolic process (GO:0006515)	1/25	0.282798	0.481785	0	0	3.12294	3.94435	RNF126
RNA splicing, via transesterification reactions (GO:0000375)	1/25	0.282798	0.481785	0	0	3.12294	3.94435	MPHOSPH10
positive regulation of leukocyte mediated cytotoxicity (GO:0001912)	1/25	0.282798	0.481785	0	0	3.12294	3.94435	PVR
regulation of protein serine/threonine kinase activity (GO:0071900)	2/80	0.284995	0.483606	0	0	1.92386	2.41499	GTPBP4;TELO2
negative regulation of defense response (GO:0031348)	2/80	0.284995	0.483606	0	0	1.92386	2.41499	C1QBP;SMPDL3B
modification-dependent protein catabolic process (GO:0019941)	3/141	0.285416	0.483606	0	0	1.63235	2.04666	RANBP1;RNF126;UBA6
positive regulation of binding (GO:0051099)	2/81	0.289884	0.484714	0	0	1.89941	2.35199	NCBP1;NMD3
regulation of transcription involved in G1/S transition of mitotic cell cycle (GO:0000083)	1/26	0.292277	0.484714	0	0	2.99787	3.68754	TFDP1
apoptotic cell clearance (GO:0043277)	1/26	0.292277	0.484714	0	0	2.99787	3.68754	XKR8
response to gamma radiation (GO:0010332)	1/26	0.292277	0.484714	0	0	2.99787	3.68754	ATR
positive regulation of interferon-beta production (GO:0032728)	1/26	0.292277	0.484714	0	0	2.99787	3.68754	POLR3G
nucleotide biosynthetic process (GO:0009165)	1/26	0.292277	0.484714	0	0	2.99787	3.68754	PPAT
regulation of pri-miRNA transcription from RNA polymerase II promoter (GO:1902893)	1/26	0.292277	0.484714	0	0	2.99787	3.68754	GNL3
regulation of p38MAPK cascade (GO:1900744)	1/26	0.292277	0.484714	0	0	2.99787	3.68754	PRMT1
positive regulation of granulocyte chemotaxis (GO:0071624)	1/26	0.292277	0.484714	0	0	2.99787	3.68754	C1QBP
GPI anchor metabolic process (GO:0006505)	1/26	0.292277	0.484714	0	0	2.99787	3.68754	PIGW
cation transmembrane transport (GO:0098655)	1/26	0.292277	0.484714	0	0	2.99787	3.68754	SLC7A1
negative regulation of telomere maintenance via telomere lengthening (GO:1904357)	1/26	0.292277	0.484714	0	0	2.99787	3.68754	NAT10
positive regulation of homeostatic process (GO:0032846)	2/83	0.29965	0.493243	0	0	1.85232	2.23231	PRMT1;GNL3
negative regulation of cell-matrix adhesion (GO:0001953)	1/27	0.301631	0.493243	0	0	2.88242	3.45473	RCC2
regulation of intracellular steroid hormone receptor signaling pathway (GO:0033143)	1/27	0.301631	0.493243	0	0	2.88242	3.45473	CARM1
response to hexose (GO:0009746)	1/27	0.301631	0.493243	0	0	2.88242	3.45473	EIF2B3
purine ribonucleoside triphosphate biosynthetic process (GO:0009206)	1/27	0.301631	0.493243	0	0	2.88242	3.45473	IMPDH2
positive regulation of substrate adhesion-dependent cell spreading (GO:1900026)	1/27	0.301631	0.493243	0	0	2.88242	3.45473	C1QBP
protein targeting to vacuole (GO:0006623)	1/27	0.301631	0.493243	0	0	2.88242	3.45473	VPS13A
protein localization to chromosome (GO:0034502)	1/27	0.301631	0.493243	0	0	2.88242	3.45473	ATR
regulation of mitotic nuclear division (GO:0007088)	2/84	0.304525	0.497108	0	0	1.82964	2.17545	PRMT5;PDXP
cellular response to ketone (GO:1901655)	1/28	0.310862	0.50307	0	0	2.77552	3.24294	LARP1
cellular response to alcohol (GO:0097306)	1/28	0.310862	0.50307	0	0	2.77552	3.24294	LARP1
production of miRNAs involved in gene silencing by miRNA (GO:0035196)	1/28	0.310862	0.50307	0	0	2.77552	3.24294	NCBP1
protein export from nucleus (GO:0006611)	1/28	0.310862	0.50307	0	0	2.77552	3.24294	XPO5
lytic vacuole organization (GO:0080171)	1/28	0.310862	0.50307	0	0	2.77552	3.24294	GNPTAB
mRNA processing (GO:0006397)	5/283	0.318928	0.512501	0	0	1.35121	1.54415	SYNCRIP;NCBP1;RNMT;CSTF2;GEMIN5
dicarboxylic acid transport (GO:0006835)	1/29	0.319971	0.512501	0	0	2.67626	3.04967	SLC19A1
vacuolar transport (GO:0007034)	1/29	0.319971	0.512501	0	0	2.67626	3.04967	VPS13A
positive regulation of myeloid cell differentiation (GO:0045639)	1/29	0.319971	0.512501	0	0	2.67626	3.04967	PRMT1
regulation of neutrophil chemotaxis (GO:0090022)	1/29	0.319971	0.512501	0	0	2.67626	3.04967	C1QBP
lysosome localization (GO:0032418)	1/29	0.319971	0.512501	0	0	2.67626	3.04967	FAM98A
protein stabilization (GO:0050821)	3/152	0.325054	0.515445	0	0	1.51099	1.698	USP36;GTPBP4;TELO2
regulation of intracellular estrogen receptor signaling pathway (GO:0033146)	1/30	0.32896	0.515445	0	0	2.58385	2.87277	CARM1
regulation of protein insertion into mitochondrial membrane involved in apoptotic signaling pathway (GO:1900739)	1/30	0.32896	0.515445	0	0	2.58385	2.87277	TFDP1
beta-catenin-TCF complex assembly (GO:1904837)	1/30	0.32896	0.515445	0	0	2.58385	2.87277	RUVBL1
aminoglycan metabolic process (GO:0006022)	1/30	0.32896	0.515445	0	0	2.58385	2.87277	B3GALT6
phosphatidylinositol 3-kinase signaling (GO:0014065)	1/30	0.32896	0.515445	0	0	2.58385	2.87277	C1QBP
positive regulation of protein insertion into mitochondrial membrane involved in apoptotic signaling pathway (GO:1900740)	1/30	0.32896	0.515445	0	0	2.58385	2.87277	TFDP1
response to estradiol (GO:0032355)	1/30	0.32896	0.515445	0	0	2.58385	2.87277	RUVBL2
negative regulation of DNA biosynthetic process (GO:2000279)	1/30	0.32896	0.515445	0	0	2.58385	2.87277	NAT10
CENP-A containing nucleosome assembly (GO:0034080)	1/30	0.32896	0.515445	0	0	2.58385	2.87277	RUVBL1
CENP-A containing chromatin organization (GO:0061641)	1/30	0.32896	0.515445	0	0	2.58385	2.87277	RUVBL1
negative regulation of cell morphogenesis involved in differentiation (GO:0010771)	1/30	0.32896	0.515445	0	0	2.58385	2.87277	RCC2
'de novo' posttranslational protein folding (GO:0051084)	1/30	0.32896	0.515445	0	0	2.58385	2.87277	CHCHD4
positive regulation of transcription from RNA polymerase II promoter (GO:0045944)	13/848	0.330038	0.516028	0	0	1.17238	1.29964	NUFIP1;ECD;RRP1B;AATF;PPRC1;GNL3;KAT2A;TFDP1;NKRF;RUVBL2;TAF4B;E2F3;CEBPZ
viral process (GO:0016032)	4/220	0.330985	0.516028	0	0	1.39031	1.53724	RANBP1;NUP188;NUP85;RAE1
positive regulation of cytokine production (GO:0001819)	4/220	0.330985	0.516028	0	0	1.39031	1.53724	DHX33;POLR3E;POLR3G;POLR3H
negative regulation of toll-like receptor signaling pathway (GO:0034122)	1/31	0.337832	0.519783	0	0	2.49759	2.71041	SMPDL3B
negative regulation of cell-cell adhesion (GO:0022408)	1/31	0.337832	0.519783	0	0	2.49759	2.71041	GTPBP4
alpha-amino acid metabolic process (GO:1901605)	1/31	0.337832	0.519783	0	0	2.49759	2.71041	MTRR
lysosome organization (GO:0007040)	1/31	0.337832	0.519783	0	0	2.49759	2.71041	GNPTAB
nucleobase-containing small molecule interconversion (GO:0015949)	1/31	0.337832	0.519783	0	0	2.49759	2.71041	DCTD
regulation of protein export from nucleus (GO:0046825)	1/31	0.337832	0.519783	0	0	2.49759	2.71041	XPO5
gene silencing by miRNA (GO:0035195)	1/31	0.337832	0.519783	0	0	2.49759	2.71041	XPO5
positive regulation of viral genome replication (GO:0045070)	1/31	0.337832	0.519783	0	0	2.49759	2.71041	LARP1
cell cycle G1/S phase transition (GO:0044843)	2/92	0.343249	0.52684	0	0	1.66633	1.7818	RANBP1;ORC2
positive regulation of TOR signaling (GO:0032008)	1/32	0.346586	0.52684	0	0	2.4169	2.56101	TELO2
regulation of cell-cell adhesion (GO:0022407)	1/32	0.346586	0.52684	0	0	2.4169	2.56101	GTPBP4
chromatin remodeling at centromere (GO:0031055)	1/32	0.346586	0.52684	0	0	2.4169	2.56101	RUVBL1
regulation of erythrocyte differentiation (GO:0045646)	1/32	0.346586	0.52684	0	0	2.4169	2.56101	PRMT1
mismatch repair (GO:0006298)	1/32	0.346586	0.52684	0	0	2.4169	2.56101	POLD2
GPI anchor biosynthetic process (GO:0006506)	1/32	0.346586	0.52684	0	0	2.4169	2.56101	PIGW
negative regulation of cell proliferation (GO:0008285)	6/363	0.346916	0.52684	0	0	1.26239	1.33646	TFAP4;TFDP1;UTP20;E2F3;EEF1E1;GTPBP4
regulation of T cell differentiation (GO:0045580)	1/33	0.355225	0.535983	0	0	2.34125	2.42321	KAT2A
negative regulation of multi-organism process (GO:0043901)	1/33	0.355225	0.535983	0	0	2.34125	2.42321	C1QBP
regulation of intracellular protein transport (GO:0033157)	1/33	0.355225	0.535983	0	0	2.34125	2.42321	XPO5
regulation of interleukin-12 production (GO:0032655)	1/33	0.355225	0.535983	0	0	2.34125	2.42321	C1QBP
negative regulation of DNA binding (GO:0043392)	1/34	0.36375	0.543594	0	0	2.27019	2.29582	TFAP4
negative regulation of cellular metabolic process (GO:0031324)	1/34	0.36375	0.543594	0	0	2.27019	2.29582	AATF
ncRNA metabolic process (GO:0034660)	1/34	0.36375	0.543594	0	0	2.27019	2.29582	XPO5
regulation of interferon-beta production (GO:0032648)	1/34	0.36375	0.543594	0	0	2.27019	2.29582	POLR3G
response to peptide (GO:1901652)	1/34	0.36375	0.543594	0	0	2.27019	2.29582	EIF2B3
cellular macromolecular complex assembly (GO:0034622)	1/34	0.36375	0.543594	0	0	2.27019	2.29582	SHQ1
mRNA metabolic process (GO:0016071)	2/97	0.36711	0.546871	0	0	1.57822	1.58153	NCBP1;DIS3
cellular response to organonitrogen compound (GO:0071417)	2/97	0.36711	0.546871	0	0	1.57822	1.58153	LARP1;PDXP
negative regulation of nucleic acid-templated transcription (GO:1903507)	7/444	0.370914	0.547435	0	0	1.20287	1.19299	PRMT6;PCGF6;TFAP4;MYBBP1A;NKRF;ZC3H8;PA2G4
response to UV (GO:0009411)	2/98	0.371843	0.547435	0	0	1.5617	1.54497	RUVBL2;ATR
regulation of cyclin-dependent protein kinase activity (GO:1904029)	1/35	0.372162	0.547435	0	0	2.20331	2.17781	GTPBP4
negative regulation of cell-substrate adhesion (GO:0010812)	1/35	0.372162	0.547435	0	0	2.20331	2.17781	RCC2
erythrocyte differentiation (GO:0030218)	1/35	0.372162	0.547435	0	0	2.20331	2.17781	DYRK3
membrane protein proteolysis (GO:0033619)	1/35	0.372162	0.547435	0	0	2.20331	2.17781	SPPL2B
regulation of mitotic spindle organization (GO:0060236)	1/35	0.372162	0.547435	0	0	2.20331	2.17781	RAE1
neural crest cell development (GO:0014032)	1/35	0.372162	0.547435	0	0	2.20331	2.17781	NOLC1
RNA splicing, via transesterification reactions with bulged adenosine as nucleophile (GO:0000377)	4/236	0.378861	0.555288	0	0	1.29337	1.25533	SYNCRIP;NCBP1;CSTF2;GEMIN5
mitochondrion organization (GO:0007005)	3/167	0.379042	0.555288	0	0	1.37174	1.33074	MSTO1;PPRC1;ATAD3A
centromere complex assembly (GO:0034508)	1/36	0.380464	0.555288	0	0	2.14025	2.06826	RUVBL1
histone exchange (GO:0043486)	1/36	0.380464	0.555288	0	0	2.14025	2.06826	RUVBL1
epithelial cell migration (GO:0010631)	1/36	0.380464	0.555288	0	0	2.14025	2.06826	NUP188
regulation of protein ubiquitination (GO:0031396)	2/101	0.385955	0.558545	0	0	1.51415	1.44152	PRMT3;GTPBP4
intrinsic apoptotic signaling pathway (GO:0097193)	2/101	0.385955	0.558545	0	0	1.51415	1.44152	MYBBP1A;RRP8
protein monoubiquitination (GO:0006513)	1/37	0.388657	0.558545	0	0	2.08069	1.96638	RNF126
base-excision repair (GO:0006284)	1/37	0.388657	0.558545	0	0	2.08069	1.96638	PRMT6
positive regulation of mitochondrial outer membrane permeabilization involved in apoptotic signaling pathway (GO:1901030)	1/37	0.388657	0.558545	0	0	2.08069	1.96638	TFDP1
actin filament bundle assembly (GO:0051017)	1/37	0.388657	0.558545	0	0	2.08069	1.96638	PDXP
nucleotide-excision repair, DNA incision, 5'-to lesion (GO:0006296)	1/37	0.388657	0.558545	0	0	2.08069	1.96638	POLD2
phospholipid biosynthetic process (GO:0008654)	1/37	0.388657	0.558545	0	0	2.08069	1.96638	AGPAT5
protein K63-linked ubiquitination (GO:0070534)	1/37	0.388657	0.558545	0	0	2.08069	1.96638	RNF126
positive regulation of multi-organism process (GO:0043902)	1/37	0.388657	0.558545	0	0	2.08069	1.96638	C1QBP
DNA damage checkpoint (GO:0000077)	1/38	0.396742	0.567553	0	0	2.02436	1.87146	ATR
positive regulation of innate immune response (GO:0045089)	1/38	0.396742	0.567553	0	0	2.02436	1.87146	POLR3G
regulation of cellular pH (GO:0030641)	1/38	0.396742	0.567553	0	0	2.02436	1.87146	SLC4A7
peptide biosynthetic process (GO:0043043)	3/174	0.403963	0.577002	0	0	1.31512	1.19206	RSL1D1;NHP2;RSL24D1
positive regulation of fat cell differentiation (GO:0045600)	1/39	0.40472	0.577203	0	0	1.97098	1.78287	CARM1
peptidyl-proline modification (GO:0018208)	1/40	0.412593	0.580368	0	0	1.92035	1.70007	NTMT1
negative regulation of transport (GO:0051051)	1/40	0.412593	0.580368	0	0	1.92035	1.70007	YRDC
response to peptide hormone (GO:0043434)	1/40	0.412593	0.580368	0	0	1.92035	1.70007	EIF2B3
nucleotide-excision repair, DNA incision (GO:0033683)	1/40	0.412593	0.580368	0	0	1.92035	1.70007	POLD2
phosphatidic acid biosynthetic process (GO:0006654)	1/40	0.412593	0.580368	0	0	1.92035	1.70007	AGPAT5
neuron migration (GO:0001764)	1/40	0.412593	0.580368	0	0	1.92035	1.70007	ELP3
negative regulation of epidermal growth factor receptor signaling pathway (GO:0042059)	1/40	0.412593	0.580368	0	0	1.92035	1.70007	RNF126
positive regulation of mitotic nuclear division (GO:0045840)	1/40	0.412593	0.580368	0	0	1.92035	1.70007	RANBP1
positive regulation of mitotic cell cycle phase transition (GO:1901992)	1/40	0.412593	0.580368	0	0	1.92035	1.70007	RCC2
negative regulation of response to external stimulus (GO:0032102)	2/107	0.413752	0.580368	0	0	1.42719	1.25948	C1QBP;SMPDL3B
cellular response to starvation (GO:0009267)	2/107	0.413752	0.580368	0	0	1.42719	1.25948	MYBBP1A;RRP8
bicarbonate transport (GO:0015701)	1/41	0.420362	0.585259	0	0	1.87224	1.62256	SLC4A7
phosphatidic acid metabolic process (GO:0046473)	1/41	0.420362	0.585259	0	0	1.87224	1.62256	AGPAT5
peptide transport (GO:0015833)	1/41	0.420362	0.585259	0	0	1.87224	1.62256	IPO4
spliceosomal complex assembly (GO:0000245)	1/41	0.420362	0.585259	0	0	1.87224	1.62256	NCBP1
regulation of protein localization (GO:0032880)	1/41	0.420362	0.585259	0	0	1.87224	1.62256	RSL1D1
glycolipid biosynthetic process (GO:0009247)	1/42	0.428029	0.593289	0	0	1.82649	1.54989	PIGW
positive regulation of protein localization to nucleus (GO:1900182)	1/42	0.428029	0.593289	0	0	1.82649	1.54989	NMD3
translesion synthesis (GO:0019985)	1/42	0.428029	0.593289	0	0	1.82649	1.54989	POLD2
phosphate-containing compound metabolic process (GO:0006796)	3/183	0.435564	0.597588	0	0	1.24879	1.03788	IPPK;ISYNA1;PDXP
mitotic metaphase plate congression (GO:0007080)	1/43	0.435595	0.597588	0	0	1.78291	1.48167	RRS1
negative regulation of ERBB signaling pathway (GO:1901185)	1/43	0.435595	0.597588	0	0	1.78291	1.48167	RNF126
RNA catabolic process (GO:0006401)	1/43	0.435595	0.597588	0	0	1.78291	1.48167	DIS3
protein transmembrane import into intracellular organelle (GO:0044743)	1/43	0.435595	0.597588	0	0	1.78291	1.48167	CHCHD4
nucleobase-containing compound catabolic process (GO:0034655)	1/43	0.435595	0.597588	0	0	1.78291	1.48167	DIS3
regulation of interferon-gamma production (GO:0032649)	1/43	0.435595	0.597588	0	0	1.78291	1.48167	C1QBP
positive regulation of developmental process (GO:0051094)	2/113	0.440912	0.598196	0	0	1.34963	1.10523	C1QBP;PA2G4
regulation of focal adhesion assembly (GO:0051893)	1/44	0.443061	0.598196	0	0	1.74136	1.41755	RCC2
adherens junction organization (GO:0034332)	1/44	0.443061	0.598196	0	0	1.74136	1.41755	PVR
protein N-linked glycosylation via asparagine (GO:0018279)	1/44	0.443061	0.598196	0	0	1.74136	1.41755	ST6GALNAC4
positive regulation of viral life cycle (GO:1903902)	1/44	0.443061	0.598196	0	0	1.74136	1.41755	LARP1
regulation of intracellular pH (GO:0051453)	1/44	0.443061	0.598196	0	0	1.74136	1.41755	SLC4A7
negative regulation of immune system process (GO:0002683)	1/44	0.443061	0.598196	0	0	1.74136	1.41755	SMPDL3B
metaphase plate congression (GO:0051310)	1/44	0.443061	0.598196	0	0	1.74136	1.41755	RRS1
positive regulation of macroautophagy (GO:0016239)	1/44	0.443061	0.598196	0	0	1.74136	1.41755	LARP1
regulation of T cell activation (GO:0050863)	1/44	0.443061	0.598196	0	0	1.74136	1.41755	KAT2A
myeloid cell differentiation (GO:0030099)	1/44	0.443061	0.598196	0	0	1.74136	1.41755	DYRK3
protein O-linked glycosylation (GO:0006493)	2/115	0.449812	0.604659	0	0	1.32561	1.05906	B3GALT6;ST6GALNAC4
hexose metabolic process (GO:0019318)	1/45	0.450429	0.604659	0	0	1.70169	1.35719	ADPGK
mitochondrial gene expression (GO:0140053)	1/45	0.450429	0.604659	0	0	1.70169	1.35719	NOA1
peptidyl-asparagine modification (GO:0018196)	1/45	0.450429	0.604659	0	0	1.70169	1.35719	ST6GALNAC4
cellular response to ionizing radiation (GO:0071479)	1/46	0.4577	0.610918	0	0	1.66379	1.30032	ATR
interleukin-12-mediated signaling pathway (GO:0035722)	1/46	0.4577	0.610918	0	0	1.66379	1.30032	MTAP
aminoglycan biosynthetic process (GO:0006023)	1/46	0.4577	0.610918	0	0	1.66379	1.30032	B3GALT6
cellular response to interleukin-12 (GO:0071349)	1/46	0.4577	0.610918	0	0	1.66379	1.30032	MTAP
cytosolic transport (GO:0016482)	2/118	0.463011	0.616979	0	0	1.29113	0.994174	RNF126;VPS13A
response to glucose (GO:0009749)	1/47	0.464874	0.616979	0	0	1.62754	1.24668	EIF2B3
heterophilic cell-cell adhesion via plasma membrane cell adhesion molecules (GO:0007157)	1/47	0.464874	0.616979	0	0	1.62754	1.24668	PVR
postreplication repair (GO:0006301)	1/47	0.464874	0.616979	0	0	1.62754	1.24668	POLD2
intrinsic apoptotic signaling pathway in response to DNA damage (GO:0008630)	1/48	0.471955	0.621098	0	0	1.59283	1.19601	AEN
cytoplasmic microtubule organization (GO:0031122)	1/48	0.471955	0.621098	0	0	1.59283	1.19601	WDR73
protein K48-linked ubiquitination (GO:0070936)	1/48	0.471955	0.621098	0	0	1.59283	1.19601	RNF126
cellular macromolecule catabolic process (GO:0044265)	1/48	0.471955	0.621098	0	0	1.59283	1.19601	DIS3
interstrand cross-link repair (GO:0036297)	1/48	0.471955	0.621098	0	0	1.59283	1.19601	ATR
amino acid transport (GO:0006865)	1/48	0.471955	0.621098	0	0	1.59283	1.19601	SLC7A1
regulation of cell differentiation (GO:0045595)	2/121	0.476023	0.624156	0	0	1.25839	0.934086	PDCD2;PA2G4
protein autoubiquitination (GO:0051865)	1/49	0.478942	0.624156	0	0	1.55957	1.14812	TRIM37
protein heterooligomerization (GO:0051291)	1/49	0.478942	0.624156	0	0	1.55957	1.14812	FARSA
organic hydroxy compound biosynthetic process (GO:1901617)	1/49	0.478942	0.624156	0	0	1.55957	1.14812	PSAT1
establishment of protein localization to mitochondrion (GO:0072655)	1/49	0.478942	0.624156	0	0	1.55957	1.14812	CHCHD4
glutathione metabolic process (GO:0006749)	1/49	0.478942	0.624156	0	0	1.55957	1.14812	EEF1E1
regulation of reactive oxygen species metabolic process (GO:2000377)	1/49	0.478942	0.624156	0	0	1.55957	1.14812	AATF
carboxylic acid transport (GO:0046942)	1/51	0.492641	0.641117	0	0	1.49703	1.05986	SLC7A1
positive regulation of cell-substrate adhesion (GO:0010811)	1/52	0.499355	0.648055	0	0	1.46761	1.01916	C1QBP
regulation of DNA binding (GO:0051101)	1/52	0.499355	0.648055	0	0	1.46761	1.01916	TFAP4
positive regulation of NF-kappaB transcription factor activity (GO:0051092)	2/128	0.505628	0.655288	0	0	1.18805	0.810197	DHX33;TRIM37
negative regulation of transcription, DNA-templated (GO:0045892)	11/813	0.510132	0.659604	0	0	1.02646	0.690893	PRMT6;PCGF6;TFAP4;MYBBP1A;NKRF;C1QBP;ORC2;BEND3;ZC3H8;TRIM37;PA2G4
protein targeting to mitochondrion (GO:0006626)	1/54	0.512519	0.659604	0	0	1.41208	0.94386	CHCHD4
cytoplasmic translation (GO:0002181)	1/54	0.512519	0.659604	0	0	1.41208	0.94386	MRTO4
positive regulation of immune response (GO:0050778)	1/54	0.512519	0.659604	0	0	1.41208	0.94386	POLR3G
positive regulation of response to stimulus (GO:0048584)	1/54	0.512519	0.659604	0	0	1.41208	0.94386	EEF1E1
regulation of apoptotic process (GO:0042981)	11/815	0.513438	0.659604	0	0	1.02379	0.682487	RSL1D1;TFAP4;SHQ1;C1QBP;PDCD2;WDR73;PA2G4;RRP1B;AATF;EEF1E1;ATAD3A
protein glycosylation (GO:0006486)	2/130	0.513886	0.659604	0	0	1.16937	0.778513	MOGS;B3GALT6
regulation of RNA splicing (GO:0043484)	1/55	0.518971	0.664311	0	0	1.38586	0.908996	RRP1B
Notch signaling pathway (GO:0007219)	1/55	0.518971	0.664311	0	0	1.38586	0.908996	NLE1
chromosome organization (GO:0051276)	1/56	0.525338	0.669717	0	0	1.36059	0.875833	RAE1
regulation of tumor necrosis factor-mediated signaling pathway (GO:0010803)	1/56	0.525338	0.669717	0	0	1.36059	0.875833	SPPL2B
phosphatidylinositol-mediated signaling (GO:0048015)	1/56	0.525338	0.669717	0	0	1.36059	0.875833	C1QBP
positive regulation of cell morphogenesis involved in differentiation (GO:0010770)	1/58	0.537821	0.68192	0	0	1.31272	0.814187	C1QBP
post-Golgi vesicle-mediated transport (GO:0006892)	1/58	0.537821	0.68192	0	0	1.31272	0.814187	VPS13A
regulation of epidermal growth factor receptor signaling pathway (GO:0042058)	1/58	0.537821	0.68192	0	0	1.31272	0.814187	RNF126
integrin-mediated signaling pathway (GO:0007229)	1/58	0.537821	0.68192	0	0	1.31272	0.814187	RCC2
positive regulation of sequence-specific DNA binding transcription factor activity (GO:0051091)	3/215	0.541925	0.685445	0	0	1.05856	0.6485	DHX33;TRIM37;PPRC1
positive regulation of transferase activity (GO:0051347)	2/137	0.542065	0.685445	0	0	1.10834	0.678714	DKC1;NAF1
positive regulation of protein binding (GO:0032092)	1/60	0.549978	0.694514	0	0	1.26809	0.758164	NMD3
positive regulation of leukocyte chemotaxis (GO:0002690)	1/61	0.555936	0.70015	0	0	1.24689	0.732055	C1QBP
glycosaminoglycan metabolic process (GO:0030203)	1/61	0.555936	0.70015	0	0	1.24689	0.732055	B3GALT6
positive regulation of macromolecule biosynthetic process (GO:0010557)	2/142	0.561491	0.704714	0	0	1.06848	0.616686	PRMT1;NMD3
cellular amide metabolic process (GO:0043603)	1/62	0.561815	0.704714	0	0	1.22639	0.707115	THOP1
regulation of translational initiation (GO:0006446)	1/62	0.561815	0.704714	0	0	1.22639	0.707115	NCBP1
oligosaccharide metabolic process (GO:0009311)	1/63	0.567617	0.71009	0	0	1.20655	0.683278	ST6GALNAC4
regulation of viral genome replication (GO:0045069)	1/63	0.567617	0.71009	0	0	1.20655	0.683278	LARP1
cellular protein complex assembly (GO:0043623)	2/144	0.569095	0.710989	0	0	1.05333	0.593769	AHCTF1;PSMG2
glycerophospholipid metabolic process (GO:0006650)	1/64	0.573343	0.712496	0	0	1.18734	0.660482	PIGW
homophilic cell adhesion via plasma membrane adhesion molecules (GO:0007156)	1/64	0.573343	0.712496	0	0	1.18734	0.660482	PVR
glucose metabolic process (GO:0006006)	1/64	0.573343	0.712496	0	0	1.18734	0.660482	ADPGK
positive regulation of cell adhesion (GO:0045785)	1/64	0.573343	0.712496	0	0	1.18734	0.660482	C1QBP
O-glycan processing (GO:0016266)	1/65	0.578993	0.714778	0	0	1.16873	0.638668	ST6GALNAC4
chromatin assembly (GO:0031497)	1/65	0.578993	0.714778	0	0	1.16873	0.638668	GRWD1
positive regulation of protein modification by small protein conjugation or removal (GO:1903322)	1/65	0.578993	0.714778	0	0	1.16873	0.638668	GNL3
DNA synthesis involved in DNA repair (GO:0000731)	1/65	0.578993	0.714778	0	0	1.16873	0.638668	POLD2
negative regulation of cell adhesion (GO:0007162)	1/65	0.578993	0.714778	0	0	1.16873	0.638668	GTPBP4
positive regulation of cellular protein localization (GO:1903829)	1/66	0.584568	0.720711	0	0	1.15069	0.617783	GNL3
negative regulation of protein serine/threonine kinase activity (GO:0071901)	1/67	0.59007	0.724634	0	0	1.1332	0.597776	TFAP4
negative regulation of protein binding (GO:0032091)	1/67	0.59007	0.724634	0	0	1.1332	0.597776	GTPBP4
positive regulation of autophagy (GO:0010508)	1/67	0.59007	0.724634	0	0	1.1332	0.597776	LARP1
response to interferon-gamma (GO:0034341)	1/68	0.595499	0.729981	0	0	1.11622	0.578601	SYNCRIP
regulation of cellular macromolecule biosynthetic process (GO:2000112)	8/631	0.595983	0.729981	0	0	0.958718	0.496179	PRMT6;PRMT5;MYBBP1A;PRMT1;CARM1;PRMT3;NOLC1;GEMIN5
regulation of innate immune response (GO:0045088)	1/69	0.600857	0.734033	0	0	1.09975	0.560213	POLR3G
positive regulation of plasma membrane bounded cell projection assembly (GO:0120034)	1/69	0.600857	0.734033	0	0	1.09975	0.560213	FAM98A
phospholipid metabolic process (GO:0006644)	1/70	0.606144	0.739527	0	0	1.08376	0.542572	AGPAT5
positive regulation of growth (GO:0045927)	1/71	0.611361	0.744922	0	0	1.06822	0.525638	NCBP1
cell-cell junction organization (GO:0045216)	1/72	0.616509	0.746343	0	0	1.05312	0.509377	PVR
lipid biosynthetic process (GO:0008610)	1/72	0.616509	0.746343	0	0	1.05312	0.509377	AGPAT5
glycoprotein biosynthetic process (GO:0009101)	1/72	0.616509	0.746343	0	0	1.05312	0.509377	B3GALT6
regulation of fat cell differentiation (GO:0045598)	1/72	0.616509	0.746343	0	0	1.05312	0.509377	CARM1
negative regulation of cell cycle (GO:0045786)	1/72	0.616509	0.746343	0	0	1.05312	0.509377	TFAP4
nucleic acid phosphodiester bond hydrolysis (GO:0090305)	1/73	0.62159	0.750553	0	0	1.03845	0.493755	POLD2
transcription-coupled nucleotide-excision repair (GO:0006283)	1/73	0.62159	0.750553	0	0	1.03845	0.493755	POLD2
positive regulation of cellular biosynthetic process (GO:0031328)	2/159	0.623075	0.751379	0	0	0.951962	0.450362	PRMT1;NMD3
transcription initiation from RNA polymerase II promoter (GO:0006367)	2/160	0.626482	0.752727	0	0	0.945888	0.44233	TAF4B;E2F3
positive regulation of defense response (GO:0031349)	1/74	0.626603	0.752727	0	0	1.02417	0.478739	POLR3G
nitrogen compound transport (GO:0071705)	1/74	0.626603	0.752727	0	0	1.02417	0.478739	SLC7A1
purine ribonucleotide biosynthetic process (GO:0009152)	1/75	0.63155	0.757698	0	0	1.01028	0.464301	IMPDH2
cellular response to DNA damage stimulus (GO:0006974)	4/329	0.634044	0.759717	0	0	0.918864	0.418669	UBA6;POLD2;AATF;ATR
nucleic acid-templated transcription (GO:0097659)	1/76	0.636432	0.761605	0	0	0.996755	0.450412	PWP1
response to ionizing radiation (GO:0010212)	1/77	0.641249	0.764441	0	0	0.98359	0.437045	AEN
positive regulation of cytoskeleton organization (GO:0051495)	1/77	0.641249	0.764441	0	0	0.98359	0.437045	PDXP
regulation of hematopoietic progenitor cell differentiation (GO:1901532)	1/77	0.641249	0.764441	0	0	0.98359	0.437045	PDCD2
regulation of cell proliferation (GO:0042127)	9/740	0.64577	0.766209	0	0	0.917599	0.401276	RNF126;TFAP4;PRMT1;NOP2;UTP20;FAM98A;EEF1E1;GTPBP4;GNL3
fibroblast growth factor receptor signaling pathway (GO:0008543)	1/78	0.646003	0.766209	0	0	0.970767	0.424178	NCBP1
sensory perception of mechanical stimulus (GO:0050954)	1/78	0.646003	0.766209	0	0	0.970767	0.424178	TPRN
negative regulation of inflammatory response (GO:0050728)	1/78	0.646003	0.766209	0	0	0.970767	0.424178	SMPDL3B
nucleosome organization (GO:0034728)	1/79	0.650694	0.769824	0	0	0.958272	0.411785	GRWD1
activation of cysteine-type endopeptidase activity involved in apoptotic process (GO:0006919)	1/79	0.650694	0.769824	0	0	0.958272	0.411785	PDCD2
positive regulation of stress-activated MAPK cascade (GO:0032874)	1/80	0.655323	0.773347	0	0	0.946094	0.399845	PRMT1
nucleic acid metabolic process (GO:0090304)	1/80	0.655323	0.773347	0	0	0.946094	0.399845	NCBP1
peptidyl-serine modification (GO:0018209)	2/170	0.659249	0.776237	0	0	0.889131	0.37046	NTMT1;ATR
sensory perception of sound (GO:0007605)	1/81	0.659891	0.776237	0	0	0.934221	0.388337	TPRN
negative regulation of NF-kappaB transcription factor activity (GO:0032088)	1/82	0.664399	0.776237	0	0	0.92264	0.377242	TRIM37
mitotic sister chromatid segregation (GO:0000070)	1/82	0.664399	0.776237	0	0	0.92264	0.377242	RRS1
retrograde transport, endosome to Golgi (GO:0042147)	1/82	0.664399	0.776237	0	0	0.92264	0.377242	RNF126
positive regulation of DNA metabolic process (GO:0051054)	1/82	0.664399	0.776237	0	0	0.92264	0.377242	GNL3
positive regulation of cell cycle (GO:0045787)	1/82	0.664399	0.776237	0	0	0.92264	0.377242	TFAP4
negative regulation of binding (GO:0051100)	1/82	0.664399	0.776237	0	0	0.92264	0.377242	TFAP4
nuclear-transcribed mRNA catabolic process (GO:0000956)	2/174	0.671698	0.783787	0	0	0.868276	0.345528	NCBP1;MRTO4
positive regulation of supramolecular fiber organization (GO:1902905)	1/84	0.673236	0.784605	0	0	0.900316	0.356218	PDXP
protein autophosphorylation (GO:0046777)	2/175	0.674752	0.785395	0	0	0.863213	0.339597	EEF2K;ATR
positive regulation of cellular component biogenesis (GO:0044089)	1/87	0.68606	0.797566	0	0	0.868777	0.327347	ATR
positive regulation of protein complex assembly (GO:0031334)	1/88	0.690222	0.80141	0	0	0.858747	0.318374	DHX33
cell-matrix adhesion (GO:0007160)	1/90	0.698382	0.807881	0	0	0.839364	0.301323	RCC2
protein tetramerization (GO:0051262)	1/90	0.698382	0.807881	0	0	0.839364	0.301323	FARSA
regulation of cytokine-mediated signaling pathway (GO:0001959)	1/90	0.698382	0.807881	0	0	0.839364	0.301323	SPPL2B
protein-DNA complex assembly (GO:0065004)	1/91	0.702381	0.811506	0	0	0.829996	0.29322	GRWD1
regulation of GTPase activity (GO:0043087)	2/188	0.71239	0.822056	0	0	0.802348	0.2721	RCC2;RRP1B
cellular response to fibroblast growth factor stimulus (GO:0044344)	1/94	0.714065	0.822975	0	0	0.803099	0.270469	NCBP1
protein complex assembly (GO:0006461)	2/189	0.715129	0.823189	0	0	0.798016	0.267569	NUFIP1;RUVBL1
positive regulation of protein localization to membrane (GO:1905477)	1/95	0.717857	0.825316	0	0	0.794515	0.263369	TFDP1
regulation of cell death (GO:0010941)	1/96	0.721599	0.827587	0	0	0.786112	0.256497	NOA1
positive regulation of protein metabolic process (GO:0051247)	1/96	0.721599	0.827587	0	0	0.786112	0.256497	PRMT1
negative regulation of cell motility (GO:2000146)	1/97	0.725292	0.830805	0	0	0.777883	0.249841	GTPBP4
positive regulation of cell differentiation (GO:0045597)	2/194	0.728498	0.831928	0	0	0.777036	0.246142	CARM1;PA2G4
phosphatidylinositol biosynthetic process (GO:0006661)	1/98	0.728936	0.831928	0	0	0.769825	0.243395	PIGW
positive regulation of cell growth (GO:0030307)	1/98	0.728936	0.831928	0	0	0.769825	0.243395	NCBP1
glycosaminoglycan biosynthetic process (GO:0006024)	1/99	0.732531	0.835015	0	0	0.761931	0.23715	B3GALT6
DNA repair (GO:0006281)	3/288	0.735391	0.837022	0	0	0.784473	0.24111	PRMT6;POLD2;ATR
regulation of lipid metabolic process (GO:0019216)	1/100	0.73608	0.837022	0	0	0.754196	0.231099	CARM1
protein processing (GO:0016485)	1/101	0.739581	0.839984	0	0	0.746616	0.225233	SPPL2B
phagocytosis, engulfment (GO:0006911)	1/104	0.749809	0.850571	0	0	0.724759	0.208685	XKR8
translational elongation (GO:0006414)	1/105	0.753129	0.853303	0	0	0.717754	0.203497	EEF2K
positive regulation of cellular component organization (GO:0051130)	1/106	0.756405	0.85598	0	0	0.710882	0.198463	ATR
mitochondrial translation (GO:0032543)	1/107	0.759637	0.858601	0	0	0.704139	0.193578	NOA1
regulation of protein activation cascade (GO:2000257)	1/108	0.762827	0.859543	0	0	0.697523	0.188836	C1QBP
nucleotide-excision repair (GO:0006289)	1/108	0.762827	0.859543	0	0	0.697523	0.188836	POLD2
circulatory system development (GO:0072359)	1/109	0.765975	0.859543	0	0	0.691029	0.184232	KAT2A
regulation of cell motility (GO:2000145)	1/109	0.765975	0.859543	0	0	0.691029	0.184232	RCC2
regulation of complement activation (GO:0030449)	1/109	0.765975	0.859543	0	0	0.691029	0.184232	C1QBP
positive regulation of cysteine-type endopeptidase activity involved in apoptotic process (GO:0043280)	1/109	0.765975	0.859543	0	0	0.691029	0.184232	PDCD2
macroautophagy (GO:0016236)	1/110	0.769081	0.860966	0	0	0.684655	0.179762	PGAM5
negative regulation of cytokine production (GO:0001818)	1/110	0.769081	0.860966	0	0	0.684655	0.179762	C1QBP
negative regulation of apoptotic process (GO:0043066)	5/485	0.770421	0.861437	0	0	0.774453	0.201992	PTRH2;WDR73;PA2G4;AATF;ATAD3A
regulation of protein binding (GO:0043393)	1/111	0.772146	0.861607	0	0	0.678396	0.175421	NMD3
protein modification by small protein conjugation (GO:0032446)	4/398	0.773524	0.861607	0	0	0.755252	0.193948	NUP188;NUP85;UBA6;RAE1
regulation of canonical Wnt signaling pathway (GO:0060828)	2/213	0.774549	0.861607	0	0	0.706378	0.180462	RUVBL2;RUVBL1
nuclear-transcribed mRNA catabolic process, nonsense-mediated decay (GO:0000184)	1/112	0.77517	0.861607	0	0	0.67225	0.171204	NCBP1
phosphatidylinositol metabolic process (GO:0046488)	1/112	0.77517	0.861607	0	0	0.67225	0.171204	PIGW
positive regulation of canonical Wnt signaling pathway (GO:0090263)	1/113	0.778155	0.862769	0	0	0.666214	0.167106	RUVBL1
regulation of humoral immune response (GO:0002920)	1/113	0.778155	0.862769	0	0	0.666214	0.167106	C1QBP
regulation of cell cycle (GO:0051726)	2/215	0.778978	0.862769	0	0	0.699674	0.174759	BOP1;PES1
regulation of immune effector process (GO:0002697)	1/114	0.7811	0.864097	0	0	0.660285	0.163125	C1QBP
central nervous system development (GO:0007417)	2/217	0.783331	0.864525	0	0	0.693094	0.169253	ELP3;SPATA5
protein oligomerization (GO:0051259)	2/217	0.783331	0.864525	0	0	0.693094	0.169253	NUFIP1;BEND3
regulation of macroautophagy (GO:0016241)	1/116	0.786873	0.865464	0	0	0.648735	0.155494	LARP1
cellular response to interferon-gamma (GO:0071346)	1/116	0.786873	0.865464	0	0	0.648735	0.155494	SYNCRIP
protein localization to cell periphery (GO:1990778)	1/117	0.789703	0.865464	0	0	0.64311	0.151837	PIGW
negative regulation of programmed cell death (GO:0043069)	4/408	0.789802	0.865464	0	0	0.736177	0.173718	WDR73;PA2G4;AATF;ATAD3A
regulation of cell migration (GO:0030334)	3/316	0.790165	0.865464	0	0	0.713268	0.167984	RCC2;ELP3;GTPBP4
positive regulation of cell migration (GO:0030335)	2/221	0.791813	0.865464	0	0	0.680296	0.158801	C1QBP;ELP3
mitotic cell cycle phase transition (GO:0044772)	2/221	0.791813	0.865464	0	0	0.680296	0.158801	RANBP1;ORC2
positive regulation of protein serine/threonine kinase activity (GO:0071902)	1/118	0.792495	0.865464	0	0	0.637581	0.148281	TELO2
plasma membrane bounded cell projection organization (GO:0120036)	1/118	0.792495	0.865464	0	0	0.637581	0.148281	PRMT1
brain development (GO:0007420)	1/119	0.795251	0.867462	0	0	0.632145	0.144823	SPATA5
enzyme linked receptor protein signaling pathway (GO:0007167)	1/120	0.797969	0.869306	0	0	0.626801	0.14146	CD3EAP
regulation of acute inflammatory response (GO:0002673)	1/121	0.800652	0.869306	0	0	0.621546	0.138187	C1QBP
Golgi organization (GO:0007030)	1/121	0.800652	0.869306	0	0	0.621546	0.138187	PRMT5
negative regulation of cell migration (GO:0030336)	1/121	0.800652	0.869306	0	0	0.621546	0.138187	GTPBP4
endosomal transport (GO:0016197)	2/229	0.807905	0.873766	0	0	0.656051	0.139943	RNF126;VPS13A
dephosphorylation (GO:0016311)	1/124	0.80849	0.873766	0	0	0.606294	0.12889	PDXP
organic anion transport (GO:0015711)	1/124	0.80849	0.873766	0	0	0.606294	0.12889	SLC4A7
negative regulation of macromolecule metabolic process (GO:0010605)	1/124	0.80849	0.873766	0	0	0.606294	0.12889	PTRH2
protein dephosphorylation (GO:0006470)	1/125	0.811034	0.875505	0	0	0.601374	0.125955	PDXP
regulation of nucleic acid-templated transcription (GO:1903506)	6/607	0.815925	0.877854	0	0	0.740433	0.150628	PRMT6;PRMT5;MYBBP1A;PRMT1;CARM1;PRMT3
positive regulation of protein kinase B signaling (GO:0051897)	1/127	0.81602	0.877854	0	0	0.591768	0.120316	C1QBP
protein lipidation (GO:0006497)	1/127	0.81602	0.877854	0	0	0.591768	0.120316	PIGW
positive regulation of cellular process (GO:0048522)	5/519	0.818411	0.878466	0	0	0.721948	0.144671	NCBP1;PRMT1;NOP2;PA2G4;FAM98A
regulation of protein processing (GO:0070613)	1/128	0.818464	0.878466	0	0	0.587078	0.117607	C1QBP
generation of neurons (GO:0048699)	1/130	0.823256	0.881589	0	0	0.577917	0.112398	ELP3
protein localization to plasma membrane (GO:0072659)	1/130	0.823256	0.881589	0	0	0.577917	0.112398	PIGW
protein targeting (GO:0006605)	1/133	0.830208	0.887659	0	0	0.564696	0.105078	VPS13A
ubiquitin-dependent protein catabolic process (GO:0006511)	3/341	0.830819	0.887659	0	0	0.659661	0.122264	RANBP1;RNF126;UBA6
mitochondrial transport (GO:0006839)	1/135	0.83469	0.89078	0	0	0.556211	0.100504	CHCHD4
regulation of primary metabolic process (GO:0080090)	1/139	0.843305	0.89895	0	0	0.539979	0.0920268	CARM1
negative regulation of sequence-specific DNA binding transcription factor activity (GO:0043433)	1/140	0.845388	0.899124	0	0	0.536067	0.0900377	TRIM37
positive regulation of Wnt signaling pathway (GO:0030177)	1/140	0.845388	0.899124	0	0	0.536067	0.0900377	RUVBL1
regulation of immune response (GO:0050776)	2/251	0.846595	0.899387	0	0	0.597413	0.0994888	SPPL2B;PVR
cell-cell adhesion via plasma-membrane adhesion molecules (GO:0098742)	1/142	0.849471	0.901421	0	0	0.528409	0.0862054	PVR
neuron development (GO:0048666)	1/144	0.853447	0.904615	0	0	0.520966	0.0825584	PRMT1
peptidyl-serine phosphorylation (GO:0018105)	1/145	0.855395	0.905656	0	0	0.517322	0.0808012	ATR
negative regulation of canonical Wnt signaling pathway (GO:0090090)	1/148	0.861087	0.910552	0	0	0.506686	0.0757796	RUVBL2
regulation of G2/M transition of mitotic cell cycle (GO:0010389)	1/149	0.862935	0.910552	0	0	0.503237	0.0741853	RCC2
heart development (GO:0007507)	1/149	0.862935	0.910552	0	0	0.503237	0.0741853	KAT2A
spermatogenesis (GO:0007283)	1/153	0.870082	0.917061	0	0	0.489894	0.0681772	RUVBL1
male gamete generation (GO:0048232)	1/154	0.871811	0.91785	0	0	0.486667	0.0667626	RUVBL1
cellular response to oxygen-containing compound (GO:1901701)	2/274	0.87937	0.92477	0	0	0.546251	0.0702201	RUVBL2;PDXP
protein localization to membrane (GO:0072657)	1/160	0.881709	0.926189	0	0	0.468159	0.0589382	PIGW
regulation of gene expression (GO:0010468)	10/1037	0.883131	0.926645	0	0	0.71721	0.0891358	PRMT6;PRMT5;USP36;MYBBP1A;PRMT1;PTRH2;CARM1;PRMT3;RRP1B;FAM98A
cellular protein metabolic process (GO:0044267)	4/484	0.884896	0.926928	0	0	0.617179	0.0754719	RSL1D1;SPPL2B;NHP2;RSL24D1
regulation of protein kinase B signaling (GO:0051896)	1/163	0.886368	0.926928	0	0	0.459419	0.0554163	C1QBP
T cell receptor signaling pathway (GO:0050852)	1/163	0.886368	0.926928	0	0	0.459419	0.0554163	EIF2B3
glycerophospholipid biosynthetic process (GO:0046474)	1/164	0.887881	0.927474	0	0	0.456577	0.0542952	AGPAT5
protein polyubiquitination (GO:0000209)	2/283	0.890343	0.928501	0	0	0.52851	0.0613859	RNF126;THOP1
regulation of inflammatory response (GO:0050727)	1/166	0.890845	0.928501	0	0	0.450997	0.0521283	SMPDL3B
neuron projection development (GO:0031175)	1/167	0.892298	0.928981	0	0	0.448257	0.0510811	PRMT1
positive regulation of protein kinase activity (GO:0045860)	1/172	0.899279	0.934209	0	0	0.435039	0.0461848	TELO2
proteolysis (GO:0006508)	2/291	0.899313	0.934209	0	0	0.513669	0.0545124	SPPL2B;THOP1
negative regulation of Wnt signaling pathway (GO:0030178)	1/174	0.901943	0.935903	0	0	0.429965	0.0443742	RUVBL2
protein ubiquitination (GO:0016567)	4/506	0.904316	0.937327	0	0	0.589458	0.0592856	RNF126;UBA6;TRIM37;THOP1
cellular response to lipid (GO:0071396)	1/178	0.907063	0.939135	0	0	0.420163	0.0409843	RUVBL2
positive regulation of cell motility (GO:2000147)	1/179	0.9083	0.939379	0	0	0.417781	0.0401823	ELP3
regulation of mitotic cell cycle phase transition (GO:1901990)	1/184	0.914247	0.944487	0	0	0.406262	0.0364232	TFAP4
protein homooligomerization (GO:0051260)	1/190	0.920878	0.949376	0	0	0.393244	0.0324142	BEND3
positive regulation of cell proliferation (GO:0008284)	3/424	0.921006	0.949376	0	0	0.527343	0.0433941	PRMT1;NOP2;FAM98A
negative regulation of cellular process (GO:0048523)	4/534	0.924822	0.952261	0	0	0.557504	0.0435714	TFAP4;UTP20;EEF1E1;GTPBP4
regulation of cell growth (GO:0001558)	1/201	0.931736	0.958085	0	0	0.371407	0.0262605	NCBP1
positive regulation of multicellular organismal process (GO:0051240)	1/202	0.932647	0.958085	0	0	0.36954	0.0257677	C1QBP
regulation of MAPK cascade (GO:0043408)	1/203	0.933545	0.958085	0	0	0.367692	0.0252849	DHX33
negative regulation of transcription from RNA polymerase II promoter (GO:0000122)	4/565	0.942858	0.966584	0	0	0.525847	0.0309405	C1QBP;ORC2;BEND3;TRIM37
protein phosphorylation (GO:0006468)	3/470	0.949513	0.972343	0	0	0.474267	0.0245697	DYRK3;EEF2K;ATR
proteasomal protein catabolic process (GO:0010498)	1/237	0.957914	0.979875	0	0	0.314172	0.0135085	RNF126
positive regulation of nucleic acid-templated transcription (GO:1903508)	3/502	0.963353	0.984364	0	0	0.443116	0.016544	DNAJC2;TFAP4;NUP85
phosphorylation (GO:0016310)	2/386	0.964714	0.984681	0	0	0.384701	0.01382	DYRK3;GNPTAB
antigen receptor-mediated signaling pathway (GO:0050851)	1/257	0.967843	0.986398	0	0	0.28933	0.00945689	EIF2B3
transmembrane receptor protein tyrosine kinase signaling pathway (GO:0007169)	2/396	0.968502	0.986398	0	0	0.374743	0.0119937	NCBP1;CD3EAP
regulation of programmed cell death (GO:0043067)	1/268	0.97227	0.98916	0	0	0.277253	0.00779692	RSL1D1
positive regulation of macromolecule metabolic process (GO:0010604)	1/276	0.975103	0.990967	0	0	0.269077	0.00678409	FAM98A
negative regulation of signal transduction (GO:0009968)	1/283	0.977344	0.992168	0	0	0.262303	0.00601112	SMPDL3B
positive regulation of MAPK cascade (GO:0043410)	1/289	0.979104	0.992369	0	0	0.25676	0.00542204	DHX33
proteasome-mediated ubiquitin-dependent protein catabolic process (GO:0043161)	1/291	0.97966	0.992369	0	0	0.254963	0.00523936	RNF126
protein transport (GO:0015031)	1/326	0.987317	0.996478	0	0	0.227096	0.00289865	IPO4
positive regulation of intracellular signal transduction (GO:1902533)	2/479	0.987951	0.996478	0	0	0.308208	0.00373612	DHX33;C1QBP
neutrophil degranulation (GO:0043312)	2/479	0.987951	0.996478	0	0	0.308208	0.00373612	IMPDH2;PA2G4
neutrophil activation involved in immune response (GO:0002283)	2/483	0.988505	0.996478	0	0	0.305582	0.00353302	IMPDH2;PA2G4
neutrophil mediated immunity (GO:0002446)	2/487	0.989034	0.996478	0	0	0.302998	0.00334103	IMPDH2;PA2G4
transmembrane transport (GO:0055085)	1/378	0.993722	0.999861	0	0	0.195248	0.00122963	SLC19A1
vesicle-mediated transport (GO:0016192)	1/410	0.995931	0.999861	0	0	0.179674	0.000732648	RNF126
positive regulation of protein phosphorylation (GO:0001934)	1/412	0.99604	0.999861	0	0	0.178781	0.000709465	DHX33
nervous system development (GO:0007399)	1/455	0.99779	0.999861	0	0	0.161488	0.000357223	ELP3
cellular response to cytokine stimulus (GO:0071345)	1/456	0.99782	0.999861	0	0	0.161125	0.000351606	SYNCRIP
cytokine-mediated signaling pathway (GO:0019221)	1/633	0.999803	0.999861	0	0	0.114935	2.26478e-05	MTAP
cellular protein modification process (GO:0006464)	3/1001	0.999861	0.999861	0	0	0.215811	2.99103e-05	DYRK3;PDXP;B3GALT6
