# Supplementary material for: HRas and Myc synergistically induce cell cycle progression and apoptosis of murine cardiomyocytes
Source: Front Cardiovasc Med. 2022 Oct 20;9:948281. doi: 10.3389/fcvm.2022.948281 (PMC9630352; doi:10.3389/fcvm.2022.948281)
Supplement: Supplementary file 4 [file Table_3.xlsx]

## Sheet: Sheet1
Supplemental Table 3: Enricher output of ARCHS4 tissue overlap with common elements in Myc/AAV-Cyclin T1 heart DOWN and Myc/HRas heart DOWN.
Term	Overlap	P-value	Adjusted P-value	Old P-value	Old Adjusted P-value	Odds Ratio	Combined Score	Genes
HEART (BULK TISSUE)	30/2316	3.47621e-09	1.87715e-07	0	0	4.44983	86.6708	HCN4;LRRC14B;MAOB;ABCB4;GPR22;ASB14;KLHL34;NRARP;NTN1;DNAJB5;P2RY1;FAM81A;CD300LG;LYNX1;EGFL7;RBFOX1;RASL10B;TIE1;ESRRB;PPP1R3C;MYOT;PKIA;MMRN2;SCN4A;ALPK3;ASB5;TEK;HRASLS;SCN4B;TRIM54
VENTRICLE	30/2316	3.47621e-09	1.87715e-07	0	0	4.44983	86.6708	HCN4;LRRC14B;MAOB;ABCB4;GPR22;ASB14;KLHL34;NRARP;NTN1;DNAJB5;EVI5L;FAM81A;CD300LG;LYNX1;EGFL7;RBFOX1;TIE1;ESRRB;PLA2G16;PPP1R3C;MYOT;PKIA;MMRN2;SCN4A;ALPK3;ASB5;TEK;HRASLS;SCN4B;TRIM54
SKELETAL MUSCLE (BULK TISSUE)	27/2316	2.58058e-07	9.29011e-06	0	0	3.78079	57.3549	LRRC14B;MAOB;ABCB4;ASB14;KLHL34;DNAJB5;P2RY1;EVI5L;LMCD1;CD300LG;LYNX1;RBFOX1;RASL10B;TIE1;ESRRB;PPP1R3C;MYOT;PKIA;MMRN2;SCN4A;ALPK3;ASB5;TEK;HRASLS;SCN4B;TRIM54;VWA7
ATRIUM	24/2316	1.18449e-05	0.000319812	0	0	3.18216	36.0972	HCN4;LRRC14B;LYNX1;EGFL7;RBFOX1;MAOB;RASL10B;ABCB4;TIE1;GPR22;ESRRB;NRARP;NTN1;RGS4;PPP1R3C;MYOT;DNAJB5;MMRN2;SCN4A;EVI5L;TEK;HRASLS;RHBDL3;TRIM54
SUPERIOR FRONTAL GYRUS	20/2316	0.000881555	0.0190416	0	0	2.47583	17.4146	HCN4;SRRM4;LYNX1;EGFL7;RBFOX1;MAOB;RASL10B;PCP4L1;GPR22;ROM1;RGS4;PPP1R3C;MGAT3;EVI5L;TEK;HRASLS;RHBDL3;FAM81A;SCN4B;TRIM54
BRAIN (BULK)	18/2316	0.00530005	0.0797559	0	0	2.15649	11.3001	HCN4;SRRM4;LYNX1;RBFOX1;MAOB;RASL10B;PCP4L1;GPR22;ROM1;RGS4;PPP1R3C;PKIA;MGAT3;EVI5L;HRASLS;RHBDL3;FAM81A;SCN4B
DORSAL STRIATUM	18/2316	0.00530005	0.0797559	0	0	2.15649	11.3001	SRRM4;LYNX1;RBFOX1;MAOB;RASL10B;PCP4L1;GPR22;RGS4;KCNV2;PPP1R3C;MYOT;PKIA;P2RY1;MGAT3;TEK;RHBDL3;FAM81A;SCN4B
ADIPOSE (BULK TISSUE)	17/2316	0.0118157	0.0797559	0	0	2.00437	8.89605	LYNX1;EGFL7;MAOB;TIE1;FAM13A;ROM1;NRARP;PLA2G16;PPP1R3C;MMRN2;MGAT3;SCN4A;TEK;HRASLS;LMCD1;SCN4B;CD300LG
CARDIAC MUSCLE FIBER	17/2316	0.0118157	0.0797559	0	0	2.00437	8.89605	HCN4;LRRC14B;RASL10B;ABCB4;ESRRB;NTN1;RGS4;PPP1R3C;DNAJB5;MYO5B;PKIA;MGAT3;ALPK3;EVI5L;HRASLS;FAM81A;TRIM54
CEREBRAL CORTEX	17/2316	0.0118157	0.0797559	0	0	2.00437	8.89605	SRRM4;LYNX1;RBFOX1;MAOB;PCP4L1;GPR22;ROM1;KLHL34;RGS4;PLA2G16;PPP1R3C;PKIA;MGAT3;HRASLS;RHBDL3;FAM81A;SCN4B
CINGULATE GYRUS	17/2316	0.0118157	0.0797559	0	0	2.00437	8.89605	HCN4;SRRM4;LYNX1;RBFOX1;MAOB;PCP4L1;GPR22;ASB14;RGS4;PKIA;MGAT3;TEK;HRASLS;RHBDL3;FAM81A;SCN4B;CD200
DENTATE GRANULE CELL	17/2316	0.0118157	0.0797559	0	0	2.00437	8.89605	SRRM4;RBFOX1;MAOB;PCP4L1;GPR22;KLHL34;RGS4;KCNV2;MYOT;MYO5B;PKIA;ASB5;HRASLS;RHBDL3;FAM81A;SCN4B;CD200
FETAL BRAIN	17/2316	0.0118157	0.0797559	0	0	2.00437	8.89605	HCN4;SRRM4;LYNX1;MAOB;RASL10B;ROM1;NRARP;NTN1;PPP1R3C;DNAJB5;PKIA;MGAT3;EVI5L;HRASLS;RHBDL3;FAM81A;SCN4B
RETINA	17/2316	0.0118157	0.0797559	0	0	2.00437	8.89605	LRRC14B;SRRM4;LYNX1;PCP4L1;ROM1;ESRRB;ASB14;RGS4;KCNV2;PPIP5K1;PPP1R3C;MYO5B;PKIA;ALPK3;HRASLS;RHBDL3;FAM81A
SPINAL CORD	17/2316	0.0118157	0.0797559	0	0	2.00437	8.89605	HCN4;SRRM4;LYNX1;RBFOX1;MAOB;RASL10B;PCP4L1;ESRRB;NRARP;NTN1;PKIA;MGAT3;EVI5L;TEK;RHBDL3;FAM81A;SCN4B
SPINAL CORD (BULK)	17/2316	0.0118157	0.0797559	0	0	2.00437	8.89605	HCN4;SRRM4;LYNX1;RBFOX1;MAOB;RASL10B;PCP4L1;ESRRB;NRARP;NTN1;PKIA;MGAT3;EVI5L;TEK;RHBDL3;FAM81A;SCN4B
BREAST (BULK TISSUE)	16/2316	0.024672	0.126885	0	0	1.85697	6.87466	LYNX1;EGFL7;MAOB;TIE1;TNFAIP2;NRARP;NTN1;MYO5B;MMRN2;MGAT3;SCN4A;EVI5L;TEK;LMCD1;SCN4B;CD300LG
LUNG (BULK TISSUE)	16/2316	0.024672	0.126885	0	0	1.85697	6.87466	LYNX1;EGFL7;MAOB;PCP4L1;TIE1;TNFAIP2;NRARP;NTN1;PPP1R3C;MYO5B;MMRN2;P2RY1;MGAT3;TEK;LMCD1;SCN4B
OMENTUM	16/2316	0.024672	0.126885	0	0	1.85697	6.87466	LYNX1;EGFL7;MAOB;TIE1;ROM1;TNFAIP2;NRARP;NTN1;RGS4;PLA2G16;MMRN2;SCN4A;TEK;LMCD1;SCN4B;CD300LG
OOCYTE	16/2316	0.024672	0.126885	0	0	1.85697	6.87466	HCN4;RBFOX1;PCP4L1;AKTIP;ABCB4;FAM13A;ESRRB;NTN1;TMEM82;KCNV2;PPP1R3C;MYO5B;TEK;HRASLS;FAM81A;RNF122
SUBCUTANEOUS ADIPOSE TISSUE	16/2316	0.024672	0.126885	0	0	1.85697	6.87466	LYNX1;EGFL7;MAOB;TIE1;FAM13A;ROM1;NRARP;PLA2G16;MMRN2;MGAT3;SCN4A;TEK;HRASLS;LMCD1;SCN4B;CD300LG
HUMAN ZYGOTE	15/2316	0.0481793	0.236516	0	0	1.71408	5.19852	HCN4;RBFOX1;PCP4L1;AKTIP;ABCB4;GMNN;FAM13A;NTN1;KCNV2;PPP1R3C;MYO5B;TEK;HRASLS;FAM81A;RNF122
ASTROCYTE	14/2316	0.087863	0.364969	0	0	1.57551	3.8316	LYNX1;RASL10B;ABCB4;ROM1;NTN1;RGS4;PPP1R3C;DNAJB5;PKIA;EVI5L;TEK;HRASLS;LMCD1;SCN4B
CEREBELLUM	14/2316	0.087863	0.364969	0	0	1.57551	3.8316	HCN4;LRRC14B;SRRM4;PCP4L1;ABCB4;GPR22;ASB14;NTN1;KCNV2;PKIA;P2RY1;MGAT3;TEK;RHBDL3
SMALL INTESTINE (BULK TISSUE)	14/2316	0.087863	0.364969	0	0	1.57551	3.8316	SLC37A1;MAOB;PCP4L1;FAM13A;NRARP;NTN1;TMEM82;PPIP5K1;PPP1R3C;MYO5B;MMRN2;P2RY1;MGAT3;TEK
VALVE	14/2316	0.087863	0.364969	0	0	1.57551	3.8316	LYNX1;EGFL7;MAOB;TIE1;ROM1;NTN1;PPP1R3C;MMRN2;MGAT3;SCN4A;TEK;LMCD1;SCN4B;VAMP5
ADRENAL GLAND	13/2316	0.149452	0.504401	0	0	1.44106	2.73914	LYNX1;MAOB;ABCB4;TIE1;PPP1R3C;MYOT;MMRN2;SCN4A;ALPK3;TEK;HRASLS;RHBDL3;TRIM54
GASTRIC TISSUE (BULK)	13/2316	0.149452	0.504401	0	0	1.44106	2.73914	SLC37A1;MAOB;PCP4L1;NRARP;NTN1;TMEM82;PPP1R3C;MYO5B;MMRN2;MGAT3;ASB5;TEK;SCN4B
LIVER (BULK TISSUE)	13/2316	0.149452	0.504401	0	0	1.44106	2.73914	EGFL7;MAOB;ABCB4;TIE1;FAM13A;TNFAIP2;TMEM82;PLA2G16;PPP1R3C;MYO5B;MMRN2;TEK;VAMP5
MOTOR NEURON	13/2316	0.149452	0.504401	0	0	1.44106	2.73914	HCN4;SRRM4;RBFOX1;RASL10B;PCP4L1;ESRRB;NTN1;DNAJB5;PKIA;MGAT3;EVI5L;HRASLS;RHBDL3
OLIGODENDROCYTE	13/2316	0.149452	0.504401	0	0	1.44106	2.73914	HCN4;LRRC14B;NRARP;CRYBA4;NTN1;DNAJB5;MGAT3;EVI5L;TEK;HRASLS;RHBDL3;LMCD1;SCN4B
SENSORY NEURON	13/2316	0.149452	0.504401	0	0	1.44106	2.73914	HCN4;SRRM4;LYNX1;RBFOX1;RASL10B;GPR22;ESRRB;DNAJB5;MYO5B;PKIA;P2RY1;HRASLS;SCN4B
PLACENTA (BULK)	12/2316	0.2369	0.752507	0	0	1.31057	1.88737	AKTIP;MYO5B;FAM13A;MMRN2;P2RY1;MGAT3;HMGB3;ALPK3;CHD3;TEK;LMCD1;CD200
RENAL CORTEX	12/2316	0.2369	0.752507	0	0	1.31057	1.88737	HCN4;PPP1R3C;MAOB;TIE1;MYO5B;MMRN2;ESRRB;MGAT3;TEK;FAM81A;TRIM54;TMEM82
COLON (BULK TISSUE)	11/2316	0.349844	0.999956	0	0	1.18385	1.24336	SLC37A1;MAOB;MYO5B;MMRN2;P2RY1;MGAT3;NRARP;TEK;FAM81A;NTN1;TMEM82
PERICARDIUM	11/2316	0.349844	0.999956	0	0	1.18385	1.24336	RGS4;LRRC14B;LYNX1;KCNV2;PPP1R3C;RASL10B;ROM1;MGAT3;ASB5;TEK;LMCD1
RESPIRATORY SMOOTH MUSCLE	11/2316	0.349844	0.999956	0	0	1.18385	1.24336	LYNX1;PPP1R3C;MAOB;ROM1;EVI5L;ASB5;TEK;LMCD1;SCN4B;VAMP5;NTN1
BETA CELL	10/2316	0.481638	0.999956	0	0	1.06076	0.774951	RGS4;HCN4;SLC37A1;PPP1R3C;DNAJB5;MYO5B;P2RY1;ALPK3;NTN1;VWA7
GASTRIC EPITHELIAL CELL	10/2316	0.481638	0.999956	0	0	1.06076	0.774951	HCN4;LYNX1;SLC37A1;MYO5B;TNFAIP2;MGAT3;NRARP;ALPK3;TMEM82;VWA7
GRANULOSA CELL	10/2316	0.481638	0.999956	0	0	1.06076	0.774951	RGS4;PLA2G16;LYNX1;RBFOX1;MAOB;DNAJB5;MYO5B;SCN4A;LMCD1;TRIM54
OVARY (BULK TISSUE)	10/2316	0.481638	0.999956	0	0	1.06076	0.774951	HCN4;KCNV2;MAOB;RASL10B;PCP4L1;MYO5B;ALPK3;TEK;HRASLS;RHBDL3
PLASMA CELL	10/2316	0.481638	0.999956	0	0	1.06076	0.774951	PLA2G16;MYOT;MYO5B;GPR22;FAM13A;MGAT3;ASB14;CRYBA4;VAMP5;VWA7
PODOCYTE	10/2316	0.481638	0.999956	0	0	1.06076	0.774951	HCN4;PLA2G16;PPP1R3C;ABCB4;MYO5B;TNFAIP2;HRASLS;LMCD1;SCN4B;NTN1
CD19+ B CELLS	9/2316	0.619465	0.999956	0	0	0.941144	0.450714	KCNV2;SLC37A1;MYOT;PLEKHA2;ABCB4;MGAT3;ASB14;SCN4A;FAM81A
ESOPHAGUS (BULK TISSUE)	9/2316	0.619465	0.999956	0	0	0.941144	0.450714	LYNX1;PPP1R3C;PCP4L1;MYO5B;MMRN2;P2RY1;NRARP;HRASLS;NTN1
FETAL BRAIN CORTEX	9/2316	0.619465	0.999956	0	0	0.941144	0.450714	SRRM4;RBFOX1;MYO5B;GPR22;FAM13A;EFCAB2;CD200;VWA7;SKA2
FIBROBLAST	9/2316	0.619465	0.999956	0	0	0.941144	0.450714	RGS4;LYNX1;PPP1R3C;ROM1;EVI5L;ASB5;TEK;LMCD1;VAMP5
HUMAN EMBRYO	9/2316	0.619465	0.999956	0	0	0.941144	0.450714	HCN4;SRRM4;RASL10B;GMNN;P2RY1;HMGB3;HRASLS;RHBDL3;CD200
MELANOCYTE	9/2316	0.619465	0.999956	0	0	0.941144	0.450714	LYNX1;KCNV2;SLC37A1;PPP1R3C;ABCB4;KLHL34;CHD3;EVI5L;FAM81A
MIDBRAIN	9/2316	0.619465	0.999956	0	0	0.941144	0.450714	SRRM4;RBFOX1;PKIA;HMGB3;SLC4A1;NRARP;NTN1;CD200;SKA2
PREFRONTAL CORTEX	9/2316	0.619465	0.999956	0	0	0.941144	0.450714	SRRM4;RBFOX1;PKIA;GPR22;FAM13A;KLHL34;FAM81A;RBM5;CD200
SPERM	9/2316	0.619465	0.999956	0	0	0.941144	0.450714	HCN4;SRRM4;KCNV2;SLC37A1;MGAT3;NRARP;SCN4A;ASB5;NTN1
ALPHA CELL	8/2316	0.747371	0.999956	0	0	0.824863	0.240195	RGS4;HCN4;MAOB;MYO5B;ASB14;ALPK3;LMCD1;VWA7
BASAL CELL	8/2316	0.747371	0.999956	0	0	0.824863	0.240195	PCP4L1;MYO5B;P2RY1;NRARP;HRASLS;FAM81A;SCN4B;NTN1
BLYMPHOCYTE	8/2316	0.747371	0.999956	0	0	0.824863	0.240195	SLC37A1;MYOT;PLEKHA2;ABCB4;MGAT3;ASB14;SCN4A;FAM81A
ERYTHROBLAST	8/2316	0.747371	0.999956	0	0	0.824863	0.240195	ABCB4;GMNN;ROM1;P2RY1;MGAT3;SLC4A1;NRARP;CRYBA4
HEPATOCYTE	8/2316	0.747371	0.999956	0	0	0.824863	0.240195	LYNX1;EGFL7;PPP1R3C;MAOB;ABCB4;MYO5B;NTN1;TMEM82
KERATINOCYTE	8/2316	0.747371	0.999956	0	0	0.824863	0.240195	LYNX1;PPP1R3C;MYO5B;MMRN2;NRARP;EVI5L;FAM81A;SCN4B
KIDNEY (BULK TISSUE)	8/2316	0.747371	0.999956	0	0	0.824863	0.240195	GMNN;ESRRB;HMGB3;SLC4A1;NRARP;HRASLS;FAM81A;RNF122
KUPFFER CELL	8/2316	0.747371	0.999956	0	0	0.824863	0.240195	RGS4;LYNX1;PPP1R3C;ROM1;EVI5L;ASB5;TEK;LMCD1
MYOBLAST	8/2316	0.747371	0.999956	0	0	0.824863	0.240195	RGS4;PLA2G16;GPR22;ASB5;LMCD1;VAMP5;RAB22A;SKA2
NEURONAL EPITHELIUM	8/2316	0.747371	0.999956	0	0	0.824863	0.240195	SRRM4;PKIA;GMNN;GPR22;EFCAB2;HMGB3;KANSL1L;SKA2
OSTEOBLAST	8/2316	0.747371	0.999956	0	0	0.824863	0.240195	RGS4;LYNX1;PPP1R3C;ROM1;EVI5L;ASB5;TEK;LMCD1
PANCREATIC ISLET	8/2316	0.747371	0.999956	0	0	0.824863	0.240195	RGS4;PLA2G16;EFCAB2;COQ10B;CD300LG;RAB22A;CD200;VWA7
PLASMACYTOID DENDRITIC CELL	8/2316	0.747371	0.999956	0	0	0.824863	0.240195	LRRC14B;PLA2G16;SLC37A1;MYOT;ASB14;RHBDL3;FAM81A;NTN1
SKIN (BULK TISSUE)	8/2316	0.747371	0.999956	0	0	0.824863	0.240195	LYNX1;PPP1R3C;PCP4L1;MYO5B;MMRN2;P2RY1;NRARP;SCN4B
SPLEEN (BULK TISSUE)	8/2316	0.747371	0.999956	0	0	0.824863	0.240195	EGFL7;PLEKHA2;ABCB4;TIE1;MMRN2;SCN4A;TEK;LMCD1
STROMAL CELL	8/2316	0.747371	0.999956	0	0	0.824863	0.240195	RGS4;PPP1R3C;ROM1;CHD3;EVI5L;TEK;LMCD1;NTN1
THYROID (BULK TISSUE)	8/2316	0.747371	0.999956	0	0	0.824863	0.240195	LYNX1;MYO5B;FAM13A;MMRN2;SCN4A;EVI5L;TEK;SCN4B
ILEUM (BULK)	7/2316	0.851425	0.999956	0	0	0.711783	0.114486	SLC37A1;MAOB;MYO5B;MGAT3;NRARP;SCN4B;TMEM82
INTESTINAL EPITHELIAL CELL	7/2316	0.851425	0.999956	0	0	0.711783	0.114486	PPP1R3C;ROM1;MGAT3;EVI5L;TEK;TRIM54;TMEM82
LUNG EPITHELIAL CELL	7/2316	0.851425	0.999956	0	0	0.711783	0.114486	LYNX1;MYOT;NRARP;HRASLS;RHBDL3;FAM81A;NTN1
MAMMARY GLAND	7/2316	0.851425	0.999956	0	0	0.711783	0.114486	LYNX1;SLC37A1;PPP1R3C;MAOB;MYO5B;NRARP;NTN1
NEURONAL PROGENITOR CELLS	7/2316	0.851425	0.999956	0	0	0.711783	0.114486	GMNN;GPR22;HMGB3;CRYBA4;TEK;CD300LG;SKA2
TESTIS (BULK TISSUE)	7/2316	0.851425	0.999956	0	0	0.711783	0.114486	HCN4;KCNV2;MYO5B;EVI5L;HRASLS;TRIM54;CD300LG
WHARTONS JELLY	7/2316	0.851425	0.999956	0	0	0.711783	0.114486	RGS4;KCNV2;PPP1R3C;PKIA;ROM1;TEK;HRASLS
CHONDROCYTE	6/2316	0.924482	0.999956	0	0	0.601777	0.0472526	LYNX1;PPP1R3C;MAOB;MYO5B;ROM1;NTN1
ENDOMETRIUM (BULK)	6/2316	0.924482	0.999956	0	0	0.601777	0.0472526	RGS4;KCNV2;MAOB;MYO5B;ASB14;TEK
FORESKIN FIBROBLAST	6/2316	0.924482	0.999956	0	0	0.601777	0.0472526	PPP1R3C;RASL10B;GPR22;LMCD1;VAMP5;CD300LG
HAIR FOLLICLE	6/2316	0.924482	0.999956	0	0	0.601777	0.0472526	LYNX1;KCNV2;PPP1R3C;ABCB4;LMCD1;NTN1
MORULA	6/2316	0.924482	0.999956	0	0	0.601777	0.0472526	KCNV2;PCP4L1;GMNN;ESRRB;KLHL34;TRIM54
MYOFIBROBLAST	6/2316	0.924482	0.999956	0	0	0.601777	0.0472526	KCNV2;PPP1R3C;ABCB4;ROM1;MGAT3;TEK
SKELETAL MUSCLE SATELLITE CELL	6/2316	0.924482	0.999956	0	0	0.601777	0.0472526	RGS4;KCNV2;PPP1R3C;MYOT;EVI5L;ASB5
TRACHEA (BULK TISSUE)	6/2316	0.924482	0.999956	0	0	0.601777	0.0472526	PPP1R3C;MYOT;ABCB4;MYO5B;MMRN2;P2RY1
ALVEOLAR CELL TYPE II	5/2316	0.967856	0.999956	0	0	0.494726	0.0161635	HCN4;SRRM4;RASL10B;MYO5B;SCN4A
AMNIOTIC FLUID	5/2316	0.967856	0.999956	0	0	0.494726	0.0161635	LYNX1;PPP1R3C;PCP4L1;MYO5B;FAM81A
BLASTOCYST	5/2316	0.967856	0.999956	0	0	0.494726	0.0161635	KCNV2;MYO5B;GMNN;ESRRB;KLHL34
BONE MARROW (BULK TISSUE)	5/2316	0.967856	0.999956	0	0	0.494726	0.0161635	EGFL7;ESRRB;SLC4A1;VAMP5;RNF122
FETAL LUNG	5/2316	0.967856	0.999956	0	0	0.494726	0.0161635	RGS4;KCNV2;PPP1R3C;EVI5L;TEK
HEPATIC STELLATE CELL	5/2316	0.967856	0.999956	0	0	0.494726	0.0161635	RGS4;KCNV2;PPP1R3C;EVI5L;TEK
MACROPHAGE	5/2316	0.967856	0.999956	0	0	0.494726	0.0161635	DNAJB5;ABCB4;ROM1;TNFAIP2;TRIM54
NATURAL KILLER CELLS	5/2316	0.967856	0.999956	0	0	0.494726	0.0161635	SLC37A1;ROM1;CRYBA4;TRIM54;VAMP5
REGULATORY T CELLS	5/2316	0.967856	0.999956	0	0	0.494726	0.0161635	PKIA;KLHL34;RAB28;LMCD1;VAMP5
THYMUS (BULK TISSUE)	5/2316	0.967856	0.999956	0	0	0.494726	0.0161635	LRRC14B;MYOT;MYO5B;MMRN2;SCN4B
VASCULAR SMOOTH MUSCLE	5/2316	0.967856	0.999956	0	0	0.494726	0.0161635	RGS4;LYNX1;PPP1R3C;EVI5L;TEK
ALVEOLAR MACROPHAGE	4/2316	0.98903	0.999956	0	0	0.390515	0.00430747	P2RY1;TNFAIP2;MGAT3;ALPK3
CD34+ CELL	4/2316	0.98903	0.999956	0	0	0.390515	0.00430747	LRRC14B;EGFL7;SLC37A1;VAMP5
CD4+ T CELL	4/2316	0.98903	0.999956	0	0	0.390515	0.00430747	AKTIP;GPR22;RAB28;VAMP5
BLOOD PBMC	3/2316	0.997191	0.999956	0	0	0.289038	0.000813057	SLC37A1;PKIA;SCN4A
CORD BLOOD	3/2316	0.997191	0.999956	0	0	0.289038	0.000813057	GMNN;ASB14;COQ10B
NEUTROPHIL	3/2316	0.997191	0.999956	0	0	0.289038	0.000813057	PCP4L1;TNFAIP2;ALPK3
PREADIPOCYTE	3/2316	0.997191	0.999956	0	0	0.289038	0.000813057	KCNV2;ASB14;FAM81A
GRANULOCYTE	2/2316	0.999519	0.999956	0	0	0.19019	9.14678e-05	TNFAIP2;ALPK3
PERIPHERAL BLOOD	2/2316	0.999519	0.999956	0	0	0.19019	9.14678e-05	ABCB4;TNFAIP2
BLOOD DENDRITIC CELLS	1/2316	0.999956	0.999956	0	0	0.0938752	4.09961e-06	TNFAIP2
COLONIC MUCOSA	1/2316	0.999956	0.999956	0	0	0.0938752	4.09961e-06	MYO5B
DENDRITIC CELL	1/2316	0.999956	0.999956	0	0	0.0938752	4.09961e-06	TNFAIP2
TLYMPHOCYTE	1/2316	0.999956	0.999956	0	0	0.0938752	4.09961e-06	VAMP5

## Sheet: Sheet2
Term	Overlap	P-value	Adjusted P-value	log p value	Old P-value	Old Adjusted P-value	Odds Ratio	Combined Score	number fo genes
HEART (BULK TISSUE)	30/2316	3.47621e-09	1.87715e-07	6.7265	0	0	4.44983	86.6708	30
VENTRICLE	30/2316	3.47621e-09	1.87715e-07	6.7265	0	0	4.44983	86.6708	30
SKELETAL MUSCLE (BULK TISSUE)	27/2316	2.58058e-07	9.29011e-06	5.03198	0	0	3.78079	57.3549	27
ATRIUM	24/2316	1.18449e-05	0.000319812	3.4951	0	0	3.18216	36.0972	24
SUPERIOR FRONTAL GYRUS	20/2316	0.000881555	0.0190416	1.7203	0	0	2.47583	17.4146	20
