# Supplementary material for: HRas and Myc synergistically induce cell cycle progression and apoptosis of murine cardiomyocytes
Source: Front Cardiovasc Med. 2022 Oct 20;9:948281. doi: 10.3389/fcvm.2022.948281 (PMC9630352; doi:10.3389/fcvm.2022.948281)
Supplement: Supplementary file 5 [file Table_4.xlsx]

## Sheet: Sheet1
Supplemental Table 4: Overlapping GSEA hallmark lists in comparison to either differentially expressed genes in the heart of HRasG12V (TetO-HRas; Myh6-tTA; R26+/+, n=3) mice and Myc/HRasG12V (TetO-HRas; Myh6-tTA; R26CMER/+, n=3) or AAV-CCNT1 infected Myh6-cre;R26LSL-CMER/+ mice in comparison to; R26LSL-CMER/+ as, determined by RNA sequencing (adjp <0.05 and abs (log2FC)>0.5) at 4 hours post admin…
Myc/Hras
Collection(s):	H							Myc/AAV-Cyclin T1
# overlaps shown:	29							Collection(s):	H
# genesets in collections:	50							# overlaps shown:	21
# genes in comparison (n):	891							# genesets in collections:	50
# genes in universe (N):	40312							# genes in comparison (n):	1273
								# genes in universe (N):	40312
Gene Set Name	# Genes in Gene Set (K)	Description	# Genes in Overlap (k)	k/K	p-value	FDR q-value
HALLMARK_MYC_TARGETS_V1	200	A subgroup of genes regulated by MYC - version 1 (v1).	51	0.255	5.4e-39	2.7e-37		Gene Set Name	# Genes in Gene Set (K)	Description	# Genes in Overlap (k)	k/K	p-value	FDR q-value
HALLMARK_MYC_TARGETS_V2	58	A subgroup of genes regulated by MYC - version 2 (v2).	31	0.5345	4.24e-36	1.06e-34		HALLMARK_MYC_TARGETS_V1	200	A subgroup of genes regulated by MYC - version 1 (v1).	81	0.405	1.61e-67	8.05e-66
HALLMARK_UNFOLDED_PROTEIN_RESPONSE	113	Genes up-regulated during unfolded protein response, a cellular stress response related to the endoplasmic reticulum.	28	0.2478	1.27e-21	2.12e-20		HALLMARK_MYC_TARGETS_V2	58	A subgroup of genes regulated by MYC - version 2 (v2).	42	0.7241	2.39e-50	5.98e-49
HALLMARK_EPITHELIAL_MESENCHYMAL_TRANSITION	200	Genes defining epithelial-mesenchymal transition, as in wound healing, fibrosis and metastasis.	30	0.15	1.56e-16	1.95e-15		HALLMARK_UNFOLDED_PROTEIN_RESPONSE	113	Genes up-regulated during unfolded protein response, a cellular stress response related to the endoplasmic reticulum.	31	0.2743	1.01e-20	1.68e-19
HALLMARK_MTORC1_SIGNALING	200	Genes up-regulated through activation of mTORC1 complex.	29	0.145	1.25e-15	1.25e-14		HALLMARK_E2F_TARGETS	200	Genes encoding cell cycle related targets of E2F transcription factors.	32	0.16	4.76e-14	5.96e-13
HALLMARK_ALLOGRAFT_REJECTION	200	Genes up-regulated during transplant rejection.	22	0.11	8.12e-10	6.76e-09		HALLMARK_G2M_CHECKPOINT	200	Genes involved in the G2/M checkpoint, as in progression through the cell division cycle.	30	0.15	1.63e-12	1.63e-11
HALLMARK_GLYCOLYSIS	200	Genes encoding proteins involved in glycolysis and gluconeogenesis.	20	0.1	2.42e-08	1.51e-07		HALLMARK_MTORC1_SIGNALING	200	Genes up-regulated through activation of mTORC1 complex.	27	0.135	2.45e-10	2.04e-09
HALLMARK_P53_PATHWAY	200	Genes involved in p53 pathways and networks.	20	0.1	2.42e-08	1.51e-07		HALLMARK_ESTROGEN_RESPONSE_EARLY	200	Genes defining early response to estrogen.	24	0.12	2.5e-08	1.57e-07
HALLMARK_ANGIOGENESIS	36	Genes up-regulated during formation of blood vessels (angiogenesis).	9	0.25	6.67e-08	3.7e-07		HALLMARK_P53_PATHWAY	200	Genes involved in p53 pathways and networks.	24	0.12	2.5e-08	1.57e-07
HALLMARK_CHOLESTEROL_HOMEOSTASIS	74	Genes involved in cholesterol homeostasis.	12	0.1622	7.89e-08	3.95e-07		HALLMARK_GLYCOLYSIS	200	Genes encoding proteins involved in glycolysis and gluconeogenesis.	23	0.115	1.07e-07	5.95e-07
HALLMARK_E2F_TARGETS	200	Genes encoding cell cycle related targets of E2F transcription factors.	19	0.095	1.22e-07	5.08e-07		HALLMARK_DNA_REPAIR	150	Genes involved in DNA repair.	18	0.12	1.35e-06	6.77e-06
HALLMARK_G2M_CHECKPOINT	200	Genes involved in the G2/M checkpoint, as in progression through the cell division cycle.	19	0.095	1.22e-07	5.08e-07		HALLMARK_UV_RESPONSE_DN	144	Genes down-regulated in response to ultraviolet (UV) radiation.	17	0.1181	3.31e-06	1.5e-05
HALLMARK_KRAS_SIGNALING_UP	200	Genes up-regulated by KRAS activation.	18	0.09	5.8e-07	2.23e-06		HALLMARK_CHOLESTEROL_HOMEOSTASIS	74	Genes involved in cholesterol homeostasis.	10	0.1351	0.000109	0.000455
HALLMARK_IL2_STAT5_SIGNALING	199	Genes up-regulated by STAT5 in response to IL2 stimulation.	17	0.0854	2.43e-06	8.68e-06		HALLMARK_UV_RESPONSE_UP	158	Genes up-regulated in response to ultraviolet (UV) radiation.	13	0.0823	0.00159	0.00611
HALLMARK_XENOBIOTIC_METABOLISM	200	Genes encoding proteins involved in processing of drugs and other xenobiotics.	17	0.085	2.6e-06	8.68e-06		HALLMARK_ALLOGRAFT_REJECTION	200	Genes up-regulated during transplant rejection.	15	0.075	0.00183	0.00653
HALLMARK_HYPOXIA	200	Genes up-regulated in response to low oxygen levels (hypoxia).	16	0.08	1.1e-05	3.23e-05		HALLMARK_ANDROGEN_RESPONSE	100	Genes defining response to androgens.	9	0.09	0.00443	0.0148
HALLMARK_INFLAMMATORY_RESPONSE	200	Genes defining inflammatory response.	16	0.08	1.1e-05	3.23e-05		HALLMARK_XENOBIOTIC_METABOLISM	200	Genes encoding proteins involved in processing of drugs and other xenobiotics.	14	0.07	0.00473	0.0148
HALLMARK_ANDROGEN_RESPONSE	100	Genes defining response to androgens.	11	0.11	1.37e-05	3.81e-05		HALLMARK_WNT_BETA_CATENIN_SIGNALING	42	Genes up-regulated by activation of WNT signaling through accumulation of beta catenin CTNNB1 [GeneID=1499].	5	0.119	0.0101	0.0296
HALLMARK_DNA_REPAIR	150	Genes involved in DNA repair.	13	0.0867	3.13e-05	8.22e-05		HALLMARK_IL2_STAT5_SIGNALING	199	Genes up-regulated by STAT5 in response to IL2 stimulation.	13	0.0653	0.011	0.0298
HALLMARK_COMPLEMENT	200	Genes encoding components of the complement system, which is part of the innate immune system.	15	0.075	4.35e-05	0.000103		HALLMARK_COMPLEMENT	200	Genes encoding components of the complement system, which is part of the innate immune system.	13	0.065	0.0114	0.0298
HALLMARK_ESTROGEN_RESPONSE_EARLY	200	Genes defining early response to estrogen.	15	0.075	4.35e-05	0.000103		HALLMARK_FATTY_ACID_METABOLISM	158	Genes encoding proteins involved in metabolism of fatty acids.	11	0.0696	0.0119	0.0298
HALLMARK_REACTIVE_OXYGEN_SPECIES_PATHWAY	49	Genes up-regulated by reactive oxigen species (ROS).	7	0.1429	9.63e-05	0.000219		HALLMARK_REACTIVE_OXYGEN_SPECIES_PATHWAY	49	Genes up-regulated by reactive oxigen species (ROS).	5	0.102	0.0188	0.0449
HALLMARK_APICAL_JUNCTION	200	Genes encoding components of apical junction complex.	14	0.07	0.000161	0.000335
HALLMARK_TNFA_SIGNALING_VIA_NFKB	200	Genes regulated by NF-kB in response to TNF [GeneID=7124].	14	0.07	0.000161	0.000335
HALLMARK_APOPTOSIS	161	Genes mediating programmed cell death (apoptosis) by activation of caspases.	12	0.0745	0.000261	0.000502
HALLMARK_COAGULATION	138	Genes encoding components of blood coagulation system; also up-regulated in platelets.	11	0.0797	0.000261	0.000502
HALLMARK_UV_RESPONSE_DN	144	Genes down-regulated in response to ultraviolet (UV) radiation.	11	0.0764	0.000377	0.000698
HALLMARK_FATTY_ACID_METABOLISM	158	Genes encoding proteins involved in metabolism of fatty acids.	10	0.0633	0.00282	0.00503
HALLMARK_UV_RESPONSE_UP	158	Genes up-regulated in response to ultraviolet (UV) radiation.	8	0.0506	0.0247	0.0426
